# Supplementary material for: ﻿Four new inquiline social parasite species in the dolichoderine ant genus Tapinoma (Hymenoptera, Formicidae)
Source: Zookeys. 2024 May 15;1202:111–34. doi: 10.3897/zookeys.1202.120478 (PMC11112158; doi:10.3897/zookeys.1202.120478)
Supplement: XML Treatment for Tapinoma incognitum [file zookeys.1202.120478-treatment1.xml]

<!DOCTYPE tp:taxon-treatment
  PUBLIC "-//TaxonX//DTD Taxonomic Treatment Publishing DTD v0 20100105//EN" "tax-treatment-NSO.dtd">
<tp:taxon-treatment xmlns:tp="http://www.plazi.org/taxpub"><tp:treatment-meta><kwd-group><label>Taxon classification</label><kwd>
                <named-content content-type="kingdom">Animalia</named-content>
              </kwd><kwd>
                <named-content content-type="order">Hymenoptera</named-content>
              </kwd><kwd>
                <named-content content-type="family">Formicidae</named-content>
              </kwd></kwd-group><mixed-citation publication-type="journal"><person-group><name><surname>Cover</surname><given-names>Stefan P.</given-names></name><name><surname>Rabeling</surname><given-names>Christian</given-names></name></person-group><article-title>﻿Four new inquiline social parasite species in the dolichoderine ant genus <italic><tp:taxon-name><tp:taxon-name-part taxon-name-part-type="genus" reg="Tapinoma">Tapinoma</tp:taxon-name-part></tp:taxon-name></italic> (<tp:taxon-name><tp:taxon-name-part taxon-name-part-type="order">Hymenoptera</tp:taxon-name-part></tp:taxon-name>, <tp:taxon-name><tp:taxon-name-part taxon-name-part-type="family">Formicidae</tp:taxon-name-part></tp:taxon-name>)</article-title><source>Zookeys</source><day>15</day><month>05</month><year>2024</year><volume>1202</volume><fpage>111</fpage><lpage>134</lpage><pub-id pub-id-type="doi">10.3897/zookeys.1202.120478</pub-id></mixed-citation></tp:treatment-meta><tp:nomenclature><label>﻿</label><tp:taxon-name>
              <object-id xmlns:xlink="http://www.w3.org/1999/xlink" content-type="arpha" xlink:type="simple">952694EE-D45D-5470-9120-A8ED6E68BB88</object-id>
              <tp:taxon-name-part taxon-name-part-type="genus" reg="Tapinoma">Tapinoma</tp:taxon-name-part>
              <tp:taxon-name-part taxon-name-part-type="species" reg="incognitum">incognitum</tp:taxon-name-part>
              <object-id xmlns:xlink="http://www.w3.org/1999/xlink" content-type="zoobank" xlink:type="simple">https://zoobank.org/6E385B56-D69F-4EB7-A75C-88C2D7D23A67</object-id>
            </tp:taxon-name><tp:taxon-authority>Cover &amp; Rabeling</tp:taxon-authority><tp:taxon-status xmlns:xlink="http://www.w3.org/1999/xlink" xlink:type="simple">sp. nov.</tp:taxon-status></tp:nomenclature><tp:treatment-sec sec-type="diagnosis" id="SECID0ELVAE"><title>Diagnosis.</title><p>A workerless, host-queen-tolerant inquiline social parasite of <italic><tp:taxon-name><tp:taxon-name-part taxon-name-part-type="genus" reg="Tapinoma">Tapinoma</tp:taxon-name-part><tp:taxon-name-part taxon-name-part-type="species" reg="sessile">sessile</tp:taxon-name-part></tp:taxon-name></italic> showing morphological and life history traits of the inquiline syndrome. Both females and males are miniaturized (i.e., smaller than the host workers), alate, and morphologically complete (Fig. <xref ref-type="fig" rid="F1">1</xref>, Table <xref ref-type="table" rid="T2">2</xref>). Females eclose with intact wings, but the wings are fragile and quickly deciduous. Males are brachypterous. Females have a reduced 4,3 palp formula, anterior clypeal border with weak median concavity, denticulate mandibles with only 2–4 denticles. In side view petiole with low, rounded node; viewed from the rear dorsal margin concave (rarely flat). Males similar in size and overall habitus to females but often darker in color and easily recognized by their extruding genitalia. Males have a reduced 5,3 palp formula and only 12 antennal segments. Females of <italic><tp:taxon-name><tp:taxon-name-part taxon-name-part-type="genus" reg="Tapinoma">T.</tp:taxon-name-part><tp:taxon-name-part taxon-name-part-type="species" reg="incognitum">incognitum</tp:taxon-name-part></tp:taxon-name></italic> are closely similar in habitus to those of <italic><tp:taxon-name><tp:taxon-name-part taxon-name-part-type="genus" reg="Tapinoma">T.</tp:taxon-name-part><tp:taxon-name-part taxon-name-part-type="species" reg="pulchellum">pulchellum</tp:taxon-name-part></tp:taxon-name></italic> sp. nov., but can be easily distinguished by palp count, concave anterior clypeal border, mandibular dentition, and propodeal profile.</p><table-wrap id="T2" position="float" orientation="portrait"><label>Table 2.</label><caption><p>Morphological and life history traits characteristic of the inquiline syndrome in <italic><tp:taxon-name><tp:taxon-name-part taxon-name-part-type="genus" reg="Tapinoma">Tapinoma</tp:taxon-name-part></tp:taxon-name></italic> ants. Morphological reductions are determined by comparisons to the host, <italic><tp:taxon-name><tp:taxon-name-part taxon-name-part-type="genus" reg="Tapinoma">Tapinoma</tp:taxon-name-part><tp:taxon-name-part taxon-name-part-type="species" reg="sessile">sessile</tp:taxon-name-part></tp:taxon-name></italic>, which is included in this table (traits modified from <xref ref-type="bibr" rid="B25">Kutter 1968</xref>; <xref ref-type="bibr" rid="B46">Wilson 1971</xref>, <xref ref-type="bibr" rid="B47">1984</xref>; <xref ref-type="bibr" rid="B37">Rabeling et al. 2019</xref>; <xref ref-type="bibr" rid="B31">Prebus et al. 2023</xref>).</p></caption><table id="TID0ESAAI" rules="all"><tbody><tr><th rowspan="2" colspan="1"/><th rowspan="1" colspan="1">Host</th><th rowspan="1" colspan="4">Social parasites</th></tr><tr><th rowspan="1" colspan="1">
                      <italic>
                        <tp:taxon-name><tp:taxon-name-part taxon-name-part-type="genus" reg="Tapinoma">T.</tp:taxon-name-part><tp:taxon-name-part taxon-name-part-type="species" reg="sessile">sessile</tp:taxon-name-part></tp:taxon-name>
                      </italic>
                    </th><th rowspan="1" colspan="1">
                      <italic>
                        <tp:taxon-name><tp:taxon-name-part taxon-name-part-type="genus" reg="Tapinoma">T.</tp:taxon-name-part><tp:taxon-name-part taxon-name-part-type="species" reg="shattucki">shattucki</tp:taxon-name-part></tp:taxon-name>
                      </italic>
                    </th><th rowspan="1" colspan="1">
                      <italic>
                        <tp:taxon-name><tp:taxon-name-part taxon-name-part-type="genus" reg="Tapinoma">T.</tp:taxon-name-part><tp:taxon-name-part taxon-name-part-type="species" reg="inflatiscapus">inflatiscapus</tp:taxon-name-part></tp:taxon-name>
                      </italic>
                    </th><th rowspan="1" colspan="1">
                      <italic>
                        <tp:taxon-name><tp:taxon-name-part taxon-name-part-type="genus" reg="Tapinoma">T.</tp:taxon-name-part><tp:taxon-name-part taxon-name-part-type="species" reg="incognitum">incognitum</tp:taxon-name-part></tp:taxon-name>
                      </italic>
                    </th><th rowspan="1" colspan="1">
                      <italic>
                        <tp:taxon-name><tp:taxon-name-part taxon-name-part-type="genus" reg="Tapinoma">T.</tp:taxon-name-part><tp:taxon-name-part taxon-name-part-type="species" reg="pulchellum">pulchellum</tp:taxon-name-part></tp:taxon-name>
                      </italic>
                    </th></tr><tr><td rowspan="1" colspan="1">Worker caste absent</td><td rowspan="1" colspan="1">–</td><td rowspan="1" colspan="1">+</td><td rowspan="1" colspan="1">+</td><td rowspan="1" colspan="1">+</td><td rowspan="1" colspan="1">? (+)</td></tr><tr><td rowspan="1" colspan="1">Multiple egg laying host queens present (host polygyny)</td><td rowspan="1" colspan="1">+</td><td rowspan="1" colspan="1">? (–)</td><td rowspan="1" colspan="1">–</td><td rowspan="1" colspan="1">+</td><td rowspan="1" colspan="1">?</td></tr><tr><td rowspan="1" colspan="1">Multiple egg laying parasite queens present in host colony (parasite polygyny)</td><td rowspan="1" colspan="1">n/a</td><td rowspan="1" colspan="1">+</td><td rowspan="1" colspan="1">?</td><td rowspan="1" colspan="1">+</td><td rowspan="1" colspan="1">?</td></tr><tr><td rowspan="1" colspan="1">Parasite queen coexists with host queen (host queen tolerance)</td><td rowspan="1" colspan="1">n/a</td><td rowspan="1" colspan="1">? (–)</td><td rowspan="1" colspan="1">–</td><td rowspan="1" colspan="1">+</td><td rowspan="1" colspan="1">? (+)</td></tr><tr><td rowspan="1" colspan="1">Adelphogamy (inside nest mating)</td><td rowspan="1" colspan="1">–</td><td rowspan="1" colspan="1">? (–)</td><td rowspan="1" colspan="1">?</td><td rowspan="1" colspan="1">+</td><td rowspan="1" colspan="1">?</td></tr><tr><td rowspan="1" colspan="1">Gynaecomorphism (gyne-like male morphology)</td><td rowspan="1" colspan="1">–</td><td rowspan="1" colspan="1">–</td><td rowspan="1" colspan="1">–</td><td rowspan="1" colspan="1">+</td><td rowspan="1" colspan="1">+</td></tr><tr><td rowspan="2" colspan="1">Fragmented populations, limited geographic distribution</td><td rowspan="1" colspan="1">–</td><td rowspan="1" colspan="1">+</td><td rowspan="1" colspan="1">+</td><td rowspan="1" colspan="1">+</td><td rowspan="1" colspan="1">+</td></tr><tr><td rowspan="1" colspan="1">(North America)</td><td rowspan="1" colspan="1">(2 localities in MA)</td><td rowspan="1" colspan="1">(UT, CO)</td><td rowspan="1" colspan="1">(type locality, UT)</td><td rowspan="1" colspan="1">(type locality, NC)</td></tr><tr><td rowspan="2" colspan="1">Reduced body size</td><td rowspan="2" colspan="1">–</td><td rowspan="1" colspan="1">+</td><td rowspan="1" colspan="1">+</td><td rowspan="1" colspan="1">+</td><td rowspan="1" colspan="1">+</td></tr><tr><td rowspan="1" colspan="1">(size of host worker)</td><td rowspan="1" colspan="1">(size of host worker)</td><td rowspan="1" colspan="1">(smaller than host worker)</td><td rowspan="1" colspan="1">(smaller than host worker)</td></tr><tr><td rowspan="1" colspan="1">Exoskeleton becomes thinner and less pigmented</td><td rowspan="1" colspan="1">–</td><td rowspan="1" colspan="1">+</td><td rowspan="1" colspan="1">+</td><td rowspan="1" colspan="1">+</td><td rowspan="1" colspan="1">+</td></tr><tr><td rowspan="2" colspan="1">Number of antennal segments reduced in females</td><td rowspan="1" colspan="1">–</td><td rowspan="1" colspan="1">–</td><td rowspan="1" colspan="1">–</td><td rowspan="1" colspan="1">–</td><td rowspan="1" colspan="1">–</td></tr><tr><td rowspan="1" colspan="1">(♀: 12)</td><td rowspan="1" colspan="1">(♀: 12)</td><td rowspan="1" colspan="1">(♀: 12)</td><td rowspan="1" colspan="1">(♀: 12)</td><td rowspan="1" colspan="1">(♀: 12)</td></tr><tr><td rowspan="2" colspan="1">Number of antennal segments reduced in males</td><td rowspan="1" colspan="1">–</td><td rowspan="1" colspan="1">–</td><td rowspan="1" colspan="1">–</td><td rowspan="1" colspan="1">+</td><td rowspan="1" colspan="1">+</td></tr><tr><td rowspan="1" colspan="1">(♂: 13)</td><td rowspan="1" colspan="1">(♂: 13)</td><td rowspan="1" colspan="1">(♂: 13)</td><td rowspan="1" colspan="1">(♂: 12)</td><td rowspan="1" colspan="1">(♂: 12)</td></tr><tr><td rowspan="2" colspan="1">Number of maxillary and labial pals (palp formula) reduced in females</td><td rowspan="1" colspan="1">–</td><td rowspan="1" colspan="1">+</td><td rowspan="1" colspan="1">+</td><td rowspan="1" colspan="1">+</td><td rowspan="1" colspan="1">+</td></tr><tr><td rowspan="1" colspan="1">(♀: 6,4)</td><td rowspan="1" colspan="1">(♀: 5,4)</td><td rowspan="1" colspan="1">(♀: 5,4)</td><td rowspan="1" colspan="1">(♀: 4,3)</td><td rowspan="1" colspan="1">(♀: 5,4)</td></tr><tr><td rowspan="2" colspan="1">Number of maxillary and labial pals (palp formula) reduced in males</td><td rowspan="1" colspan="1">–</td><td rowspan="1" colspan="1">+</td><td rowspan="1" colspan="1">–</td><td rowspan="1" colspan="1">+</td><td rowspan="1" colspan="1">+</td></tr><tr><td rowspan="1" colspan="1">(♂: 6,4)</td><td rowspan="1" colspan="1">(♂: 5,4)</td><td rowspan="1" colspan="1">(♂: 6,4)</td><td rowspan="1" colspan="1">(♂: 5,3)</td><td rowspan="1" colspan="1">(♂: 5,4)</td></tr><tr><td rowspan="2" colspan="1">Reduced mandibular dentition</td><td rowspan="1" colspan="1">–</td><td rowspan="1" colspan="1">–</td><td rowspan="1" colspan="1">–</td><td rowspan="1" colspan="1">+</td><td rowspan="1" colspan="1">+</td></tr><tr><td rowspan="1" colspan="1">14 teeth</td><td rowspan="1" colspan="1">(10–11 denticles)</td><td rowspan="1" colspan="1">(11 denticles)</td><td rowspan="1" colspan="1">(2–4 denticles, plus apical tooth)</td><td rowspan="1" colspan="1">(only apical tooth)</td></tr><tr><td rowspan="2" colspan="1">Reduced wings in females</td><td rowspan="1" colspan="1">–</td><td rowspan="1" colspan="1">–</td><td rowspan="1" colspan="1">–</td><td rowspan="1" colspan="1">+</td><td rowspan="1" colspan="1">–</td></tr><tr><td rowspan="1" colspan="1">(♀ capable of flying)</td><td rowspan="1" colspan="1">(♀ capable of flying)</td><td rowspan="1" colspan="1">(♀ capable of flying)</td><td rowspan="1" colspan="1">(♀: wings deciduous)</td><td rowspan="1" colspan="1">(♀: winged)</td></tr><tr><td rowspan="2" colspan="1">Reduced wings in males</td><td rowspan="1" colspan="1">–</td><td rowspan="1" colspan="1">–</td><td rowspan="1" colspan="1">–</td><td rowspan="1" colspan="1">+</td><td rowspan="1" colspan="1">+</td></tr><tr><td rowspan="1" colspan="1">(♂ capable of flying)</td><td rowspan="1" colspan="1">(♂ capable of flying)</td><td rowspan="1" colspan="1">(♂ capable of flying)</td><td rowspan="1" colspan="1">(♂: brachypterous)</td><td rowspan="1" colspan="1">(♂: brachypterous)</td></tr><tr><td rowspan="1" colspan="1">Petiole thickened</td><td rowspan="1" colspan="1">–</td><td rowspan="1" colspan="1">–</td><td rowspan="1" colspan="1">–</td><td rowspan="1" colspan="1">+</td><td rowspan="1" colspan="1">+</td></tr></tbody></table></table-wrap><fig id="F1" position="float" orientation="portrait"><object-id xmlns:xlink="http://www.w3.org/1999/xlink" content-type="doi" xlink:type="simple">10.3897/zookeys.1202.120478.figure1</object-id><object-id xmlns:xlink="http://www.w3.org/1999/xlink" content-type="arpha" xlink:type="simple">CC620E96-D0F1-5AA6-BA9F-2A8761154C57</object-id><label>Figure 1.</label><caption><p>Morphological comparison of the <italic><tp:taxon-name><tp:taxon-name-part taxon-name-part-type="genus" reg="Tapinoma">Tapinoma</tp:taxon-name-part><tp:taxon-name-part taxon-name-part-type="species" reg="incognitum">incognitum</tp:taxon-name-part></tp:taxon-name></italic> holotype queen <bold>A, C, E</bold> and a paratype male <bold>B, D, F</bold> in lateral <bold>A, B</bold> dorsal <bold>C, D</bold> and full-face <bold>E, F</bold> view. The type series was collected in Alumbed Hollow in Utah and belongs to a single nest series with the collection code SPC 7749. Scale bars: 0.5 mm (<bold>A–D</bold>); 0.2 mm (<bold>E, F</bold>).</p></caption><graphic xmlns:xlink="http://www.w3.org/1999/xlink" xlink:href="zookeys-1202-111_article-120478__-g001.jpg" position="float" orientation="portrait" xlink:type="simple" id="oo_1049986.jpg"><uri content-type="original_file" xlink:type="simple">https://binary.pensoft.net/fig/1049986</uri></graphic></fig></tp:treatment-sec><tp:treatment-sec sec-type="description" id="SECID0E1KAG"><title>Description.</title><p><bold><italic>Holotype</italic></bold> queen: <abbrev xmlns:xlink="http://www.w3.org/1999/xlink" xlink:title="Head Length" id="ABBRID0EFLAG" xlink:type="simple">HL</abbrev> 0.53, <abbrev xmlns:xlink="http://www.w3.org/1999/xlink" xlink:title="Head Width" id="ABBRID0EJLAG" xlink:type="simple">HW</abbrev> 0.53, <abbrev xmlns:xlink="http://www.w3.org/1999/xlink" xlink:title="Scape Length" id="ABBRID0ENLAG" xlink:type="simple">SL</abbrev> 0.44, <abbrev xmlns:xlink="http://www.w3.org/1999/xlink" xlink:title="Mesosoma Length" id="ABBRID0ERLAG" xlink:type="simple">ML</abbrev> 0.82, <abbrev xmlns:xlink="http://www.w3.org/1999/xlink" xlink:title="Cephalic Index" id="ABBRID0EVLAG" xlink:type="simple">CI</abbrev> 100, <abbrev xmlns:xlink="http://www.w3.org/1999/xlink" xlink:title="Scape Index" id="ABBRID0EZLAG" xlink:type="simple">SI</abbrev> 83. Head in full-face view nearly square, dorsal margin straight with corners evenly rounded. Anterior margin of clypeus with shallow median impression; posterior border rounded, not projecting forward between antennal insertions. Mandibles reduced, barely touching each other when mandibles are fully closed; apical tooth well developed, cutting edge of mandible with 2–4 small denticles. Antennae with 12 segments, scapes relatively short, surpassing the dorsal margin of head by less than their own maximum width. Palp count 4,3. Mesosoma with typical modifications related to wing bearing. In lateral view, propodeum forming an evenly rounded convexity and lacking distinct dorsal and posterior surfaces. Orifices of propodeal spiracles slightly elevated and conspicuous. Metapleural gland orifice significantly reduced. Petiole in side view with low, blunt node; viewed from the rear trapezoidal with concave dorsal margin. Petiolar spiracles located on top of laterally extended tubercles. In dorsal view, four gastric tergites visible. Integument thin, specimens can shrivel when dried. Body surface covered with short, appressed pubescence; posterior margin of all gastric sternites and fourth gastric tergite with sparse, long setae. Color pale brown to yellowish brown, appendages pale yellow. Paratype queens (<italic>n</italic> = 8): <abbrev xmlns:xlink="http://www.w3.org/1999/xlink" xlink:title="Head Length" id="ABBRID0E6LAG" xlink:type="simple">HL</abbrev> 0.50–0.53, <abbrev xmlns:xlink="http://www.w3.org/1999/xlink" xlink:title="Head Width" id="ABBRID0EDMAG" xlink:type="simple">HW</abbrev> 0.50–0.53, <abbrev xmlns:xlink="http://www.w3.org/1999/xlink" xlink:title="Scape Length" id="ABBRID0EHMAG" xlink:type="simple">SL</abbrev> 0.41–0.47, <abbrev xmlns:xlink="http://www.w3.org/1999/xlink" xlink:title="Mesosoma Length" id="ABBRID0ELMAG" xlink:type="simple">ML</abbrev> 0.76–0.88, <abbrev xmlns:xlink="http://www.w3.org/1999/xlink" xlink:title="Cephalic Index" id="ABBRID0EPMAG" xlink:type="simple">CI</abbrev> 94–100, <abbrev xmlns:xlink="http://www.w3.org/1999/xlink" xlink:title="Scape Index" id="ABBRID0ETMAG" xlink:type="simple">SI</abbrev> 78–94.</p><p><bold><italic>Paratype</italic></bold> male: <abbrev xmlns:xlink="http://www.w3.org/1999/xlink" xlink:title="Head Length" id="ABBRID0E5MAG" xlink:type="simple">HL</abbrev> 0.50, <abbrev xmlns:xlink="http://www.w3.org/1999/xlink" xlink:title="Head Width" id="ABBRID0ECNAG" xlink:type="simple">HW</abbrev> 0.47, <abbrev xmlns:xlink="http://www.w3.org/1999/xlink" xlink:title="Scape Length" id="ABBRID0EGNAG" xlink:type="simple">SL</abbrev> 0.47, <abbrev xmlns:xlink="http://www.w3.org/1999/xlink" xlink:title="Mesosoma Length" id="ABBRID0EKNAG" xlink:type="simple">ML</abbrev> 0.76, <abbrev xmlns:xlink="http://www.w3.org/1999/xlink" xlink:title="Cephalic Index" id="ABBRID0EONAG" xlink:type="simple">CI</abbrev> 94, <abbrev xmlns:xlink="http://www.w3.org/1999/xlink" xlink:title="Scape Index" id="ABBRID0ESNAG" xlink:type="simple">SI</abbrev> 100. Males small, approximately the same size as the queen, brachypterous, closely similar to the conspecific queen in habitus. Head in full-face view almost square. Eyes small, maximum diameter ~ ¼ of head length; individual ommatidia partly fused, lacking the distinct convex surface of each ommatidium; compound eyes appear to be coated with a translucent resin. Ocelli slightly elevated above the surface the head. Anterior clypeal margin with a broad, median, shallow impression. Mandibles reduced, with a single large apical tooth; denticles on cutting edge of mandible indistinct. Antennae with 12 segments, scapes shorter than the head (<abbrev xmlns:xlink="http://www.w3.org/1999/xlink" xlink:title="Cephalic Index" id="ABBRID0EWNAG" xlink:type="simple">CI</abbrev>), surpassing the dorsal margin of head by twice their maximum width. Palp count 5,3. Mesosoma enlarged with typical modifications related to wing bearing. In lateral view, propodeum rounded, convex, with dorsal and posterior of approximately equal length. Metapleural gland orifice absent/reduced. Petiole small, overhung by first gastric tergite, not entirely visible in dorsal view. In dorsal view, five gastric tergites visible. Hind wings reduced to wing remnants lacking venation. Body surface covered with short, appressed pubescence, except for the antennal scapes and flagellum, which are covered by a dense, short, suberect pubescence. Color medium brown to black. Paratype males (<italic>n</italic> = 3): <abbrev xmlns:xlink="http://www.w3.org/1999/xlink" xlink:title="Head Length" id="ABBRID0E3NAG" xlink:type="simple">HL</abbrev> 0.50–0.56, <abbrev xmlns:xlink="http://www.w3.org/1999/xlink" xlink:title="Head Width" id="ABBRID0EAOAG" xlink:type="simple">HW</abbrev> 0.47–0.53, <abbrev xmlns:xlink="http://www.w3.org/1999/xlink" xlink:title="Scape Length" id="ABBRID0EEOAG" xlink:type="simple">SL</abbrev> 0.44–0.47, <abbrev xmlns:xlink="http://www.w3.org/1999/xlink" xlink:title="Mesosoma Length" id="ABBRID0EIOAG" xlink:type="simple">ML</abbrev> 0.76, <abbrev xmlns:xlink="http://www.w3.org/1999/xlink" xlink:title="Cephalic Index" id="ABBRID0EMOAG" xlink:type="simple">CI</abbrev> 94–100, <abbrev xmlns:xlink="http://www.w3.org/1999/xlink" xlink:title="Scape Index" id="ABBRID0EQOAG" xlink:type="simple">SI</abbrev> 83–100.</p></tp:treatment-sec><tp:treatment-sec sec-type="etymology" id="SECID0EUOAG"><title>Etymology.</title><p>When first seen in the field, the collector’s initial impression was of a <italic><tp:taxon-name><tp:taxon-name-part taxon-name-part-type="genus" reg="Tapinoma">Tapinoma</tp:taxon-name-part><tp:taxon-name-part taxon-name-part-type="species" reg="sessile">sessile</tp:taxon-name-part></tp:taxon-name></italic> colony infested by tiny diapriid wasps of some kind. A second look made it clear they were, in fact, tiny inquilinous ants. Hence, the species name is the nominative neuter of the Latin adjective <italic>incognitus</italic>, meaning unknown, unrecognized, in disguise.</p></tp:treatment-sec><tp:treatment-sec sec-type="type locality" id="SECID0EHPAG"><title>Type locality.</title><p>U.S.A., Utah, Sevier County, Alumbed Hollow, 8.4 miles west of I-70 (Exit 71) on Salina County Frontage Rd., a dirt road paralleling I-70. GPS: <named-content xmlns:xlink="http://www.w3.org/1999/xlink" content-type="dwc:verbatimCoordinates" xlink:type="simple"><named-content content-type="geo-json" specific-use="{&#34;type&#34;:&#34;Point&#34;,&#34;coordinates&#34;:[-111.697000,38.910000]}" id="NCID0EQPAG" xlink:type="simple">38.910°N, 111.697°W</named-content></named-content>; elevation 5980’ (1823 m). Small canyon running southwest to northeast with dense, heavily grazed Gambel Oak (<italic><tp:taxon-name><tp:taxon-name-part taxon-name-part-type="genus" reg="Quercus">Quercus</tp:taxon-name-part><tp:taxon-name-part taxon-name-part-type="species" reg="gambelii">gambelii</tp:taxon-name-part></tp:taxon-name></italic>) thickets to 25’ (8 m) tall on east-facing slope. Collected by SPC (SPC 7749), 16 July 2008. Collection Notes: SPC 7749. Site heavily grazed. Dense Gambel Oak thicket; forest floor protected from grazing by oak stem density. Superficial nest under rock in pale shade of dense Gambel Oak thicket. 2-cm thick oak litter present. Humusy sand soil. Very dry conditions. ~ 500 ants, multiple host queens present. Brood was mostly eggs and young larvae; just a few parasite and host worker pupae present.</p></tp:treatment-sec><tp:treatment-sec sec-type="type material" id="SECID0EAQAG"><title>Type material.</title><p><bold><italic>Holotype</italic></bold> queen (SPC 7749, MCZENT 00806456). <bold><italic>Paratype</italic></bold> male (SPC 7749, MCZENT 00806457), and the following additional paratypes: 13 queens, 17 males [16-VII-2008, SPC 7749]; 35 queens, 3 males [19-VII-2009, SPC 8077]; 19 queens, 4 males [19-VII-2013, SPC 8656]. Holotype and paratypes deposited in the <named-content xmlns:xlink="http://www.w3.org/1999/xlink" content-type="dwc:institutional_code" xlink:title="Museum of Comparative Zoology, Harvard University, Cambridge, MA, U.S.A." xlink:href="http://grbio.org/institution/museum-comparative-zoology" xlink:type="simple">MCZC</named-content>. Additional paratypes deposited at <named-content xmlns:xlink="http://www.w3.org/1999/xlink" content-type="dwc:institutional_code" xlink:title="California Academy of Sciences, San Francisco, CA, U.S.A." xlink:href="http://grbio.org/institution/california-academy-sciences" xlink:type="simple">CASC</named-content>, <abbrev xmlns:xlink="http://www.w3.org/1999/xlink" xlink:title="C. Rabeling Collection, University of Hohenheim, Stuttgart, Germany" id="ABBRID0EWQAG" xlink:type="simple">CRC</abbrev>, <named-content xmlns:xlink="http://www.w3.org/1999/xlink" content-type="dwc:institutional_code" xlink:title="Los Angeles County Museum of Natural History, Los Angeles, CA, U.S.A." xlink:href="http://grbio.org/institution/natural-history-museum-los-angeles-county" xlink:type="simple">LACM</named-content>, and <named-content xmlns:xlink="http://www.w3.org/1999/xlink" content-type="dwc:institutional_code" xlink:title="Bohart Museum of Entomology Collection, University of California at Davis, CA, U.S.A." xlink:href="http://grbio.org/institution/university-california" xlink:type="simple">UCDC</named-content>.</p></tp:treatment-sec><tp:treatment-sec sec-type="material" id="SECID0ECRAG"><title>Additional material.</title><p>(i) SPC 8077. Same site description as above. Site not as heavily grazed as in 2008. Nest under dead oak branch half buried in oak litter in shade. Very dry conditions. ~ 1500 ants. Multiple host queens present. Eggs and young larvae present plus some host worker pupae. No inquiline pupae seen.</p><p>(ii) SPC 8656. Same site description as above. Not as heavily grazed as in 2008. In 9 cm diameter hard, dead oak stump in shade. Very dry conditions. ~ 1000 ants. Multiple host queens present. Eggs, larvae, and a few inquiline and host worker pupae present.</p></tp:treatment-sec><tp:treatment-sec sec-type="discussion" id="SECID0EIRAG"><title>Discussion and biology.</title><p><italic><tp:taxon-name><tp:taxon-name-part taxon-name-part-type="genus" reg="Tapinoma">Tapinoma</tp:taxon-name-part><tp:taxon-name-part taxon-name-part-type="species" reg="incognitum">incognitum</tp:taxon-name-part></tp:taxon-name></italic> is known from three collections that were made at the type locality on separate occasions. All were mixed colonies containing <italic><tp:taxon-name><tp:taxon-name-part taxon-name-part-type="genus" reg="Tapinoma">T.</tp:taxon-name-part><tp:taxon-name-part taxon-name-part-type="species" reg="incognitum">incognitum</tp:taxon-name-part></tp:taxon-name></italic> and its host <italic><tp:taxon-name><tp:taxon-name-part taxon-name-part-type="genus" reg="Tapinoma">T.</tp:taxon-name-part><tp:taxon-name-part taxon-name-part-type="species" reg="sessile">sessile.</tp:taxon-name-part></tp:taxon-name></italic> Each colony contained multiple fertile host queens, numerous host workers, and some host worker pupae. In addition, each nest contained males and females of <italic><tp:taxon-name><tp:taxon-name-part taxon-name-part-type="genus" reg="Tapinoma">T.</tp:taxon-name-part><tp:taxon-name-part taxon-name-part-type="species" reg="incognitum">incognitum</tp:taxon-name-part></tp:taxon-name></italic>, and, in two collections, parasite pupae. No <italic><tp:taxon-name><tp:taxon-name-part taxon-name-part-type="genus" reg="Tapinoma">T.</tp:taxon-name-part><tp:taxon-name-part taxon-name-part-type="species" reg="incognitum">incognitum</tp:taxon-name-part></tp:taxon-name></italic> workers were found. In each colony, several <italic><tp:taxon-name><tp:taxon-name-part taxon-name-part-type="genus" reg="Tapinoma">T.</tp:taxon-name-part><tp:taxon-name-part taxon-name-part-type="species" reg="incognitum">incognitum</tp:taxon-name-part></tp:taxon-name></italic> queens were observed with enlarged metasomas, implying that multiple parasite queens were reproductively active (i.e., functional polygyny of social parasite; Table <xref ref-type="table" rid="T2">2</xref>). A striking feature of this species is the strong convergence in size and habitus between females and males (i.e., gynaecomorphism; Table <xref ref-type="table" rid="T2">2</xref>). Males, however, are easily recognizable by their externally visible genitalia and because they are brachypterous; the wing remnants are small, crumpled, distorted, and persistent. In addition, <italic><tp:taxon-name><tp:taxon-name-part taxon-name-part-type="genus" reg="Tapinoma">T.</tp:taxon-name-part><tp:taxon-name-part taxon-name-part-type="species" reg="incognitum">incognitum</tp:taxon-name-part></tp:taxon-name></italic> also displays other morphological characters typical of the inquiline syndrome (Fig. <xref ref-type="fig" rid="F1">1</xref>, Table <xref ref-type="table" rid="T2">2</xref>). Hallmark characters include reduced body size, the reduction of antennal segments in the males, and the reduction of palp segments in both queens (palp formula 4,3) and males (palp formula 5,3). The wings of queens are extremely fragile, easily deciduous, and almost certainly non-functional, and the males cannot fly. Thus, mating must take place in or around the nest.</p><p>We kept a colony alive for a few days and made some behavioral observations. It was eye-catching that the host workers carried social parasite queens as if they were pupae and the parasites retracted their appendages against their bodies and became pupae-like when carried. The host workers also regurgitated to and groomed the social parasite queens. Host and social parasite queens encountered one another often but seemed to ignore each other. This suggests that <italic><tp:taxon-name><tp:taxon-name-part taxon-name-part-type="genus" reg="Tapinoma">T.</tp:taxon-name-part><tp:taxon-name-part taxon-name-part-type="species" reg="incognitum">incognitum</tp:taxon-name-part></tp:taxon-name></italic> is well integrated in the host society. Collectively these morphological and life history traits indicate that <italic><tp:taxon-name><tp:taxon-name-part taxon-name-part-type="genus" reg="Tapinoma">T.</tp:taxon-name-part><tp:taxon-name-part taxon-name-part-type="species" reg="incognitum">incognitum</tp:taxon-name-part></tp:taxon-name></italic> is a workerless, host-queen-tolerant inquiline social parasite of <italic><tp:taxon-name><tp:taxon-name-part taxon-name-part-type="genus" reg="Tapinoma">T.</tp:taxon-name-part><tp:taxon-name-part taxon-name-part-type="species" reg="sessile">sessile</tp:taxon-name-part></tp:taxon-name></italic>.</p></tp:treatment-sec><ref-list><ref id="B25"><mixed-citation xmlns:xlink="http://www.w3.org/1999/xlink" xlink:type="simple"><person-group><name name-style="western"><surname>Kutter</surname><given-names>H</given-names></name></person-group> (<year>1968</year>) <article-title>Die sozialparasitischen Ameisen der Schweiz.</article-title><source>Neujahrsblatt der Naturforschenden Gesellschaft in Zürich</source><volume>171</volume>: <fpage>1</fpage>–<lpage>62</lpage>.</mixed-citation></ref><ref id="B46"><mixed-citation xmlns:xlink="http://www.w3.org/1999/xlink" xlink:type="simple"><person-group><name name-style="western"><surname>Wilson</surname><given-names>EO</given-names></name></person-group> (<year>1971</year>) <source>The Insect Societies.</source><publisher-name>Belknap Press</publisher-name>, <publisher-loc>Harvard University, Cambridge, Massachusetts</publisher-loc>, <size units="page">548 pp</size>.</mixed-citation></ref><ref id="B47"><mixed-citation xmlns:xlink="http://www.w3.org/1999/xlink" xlink:type="simple"><person-group><name name-style="western"><surname>Wilson</surname><given-names>EO</given-names></name></person-group> (<year>1984</year>) <article-title>Tropical social parasites in the ant genus <italic><tp:taxon-name><tp:taxon-name-part taxon-name-part-type="genus">Pheidole</tp:taxon-name-part></tp:taxon-name></italic>, with an analysis of the anatomical parasitic syndrome (<tp:taxon-name><tp:taxon-name-part taxon-name-part-type="order">Hymenoptera</tp:taxon-name-part></tp:taxon-name>: <tp:taxon-name><tp:taxon-name-part taxon-name-part-type="family">Formicidae</tp:taxon-name-part></tp:taxon-name>).</article-title><source>Insectes Sociaux</source><volume>31</volume>(<issue>3</issue>): <fpage>316</fpage>–<lpage>334</lpage>. <ext-link xlink:href="10.1007/BF02223615" ext-link-type="doi" xlink:type="simple">https://doi.org/10.1007/BF02223615</ext-link></mixed-citation></ref><ref id="B37"><mixed-citation xmlns:xlink="http://www.w3.org/1999/xlink" xlink:type="simple"><person-group><name name-style="western"><surname>Rabeling</surname><given-names>C</given-names></name><name name-style="western"><surname>Messer</surname><given-names>S</given-names></name><name name-style="western"><surname>Lacau</surname><given-names>S</given-names></name><name name-style="western"><surname>Nascimento</surname><given-names>IC</given-names></name><name name-style="western"><surname>Bacci</surname><given-names>M</given-names></name><name name-style="western"><surname>Delabie</surname><given-names>JHC</given-names></name></person-group> (<year>2019</year>) <article-title><italic><tp:taxon-name><tp:taxon-name-part taxon-name-part-type="genus">Acromyrmex</tp:taxon-name-part><tp:taxon-name-part taxon-name-part-type="species">fowleri</tp:taxon-name-part></tp:taxon-name></italic>: A new inquiline social parasite species of leaf-cutting ants from South America, with a discussion of social parasite biogeography in the Neotropical region.</article-title><source>Insectes Sociaux</source><volume>66</volume>(<issue>3</issue>): <fpage>435</fpage>–<lpage>451</lpage>. <ext-link xlink:href="10.1007/s00040-019-00705-z" ext-link-type="doi" xlink:type="simple">https://doi.org/10.1007/s00040-019-00705-z</ext-link></mixed-citation></ref><ref id="B31"><mixed-citation xmlns:xlink="http://www.w3.org/1999/xlink" xlink:type="simple"><person-group><name name-style="western"><surname>Prebus</surname><given-names>M</given-names></name><name name-style="western"><surname>Georgiev</surname><given-names>BB</given-names></name><name name-style="western"><surname>van de Kamp</surname><given-names>T</given-names></name><name name-style="western"><surname>Hamann</surname><given-names>E</given-names></name><name name-style="western"><surname>Baker</surname><given-names>I</given-names></name><name name-style="western"><surname>Rabeling</surname><given-names>C</given-names></name></person-group> (<year>2023</year>) <article-title>The rediscovery of the putative ant social parasite <italic><tp:taxon-name><tp:taxon-name-part taxon-name-part-type="genus">Manica</tp:taxon-name-part><tp:taxon-name-part taxon-name-part-type="species">parasitica</tp:taxon-name-part></tp:taxon-name></italic> syn. nov. (<tp:taxon-name><tp:taxon-name-part taxon-name-part-type="order">Hymenoptera</tp:taxon-name-part></tp:taxon-name>: <tp:taxon-name><tp:taxon-name-part taxon-name-part-type="family">Formicidae</tp:taxon-name-part></tp:taxon-name>) reveals an unexpected endoparasite syndrome.</article-title><source>Biology Letters</source><volume>19</volume>(<issue>12</issue>): <fpage>20230399</fpage>. <ext-link xlink:href="10.1098/rsbl.2023.0399" ext-link-type="doi" xlink:type="simple">https://doi.org/10.1098/rsbl.2023.0399</ext-link></mixed-citation></ref></ref-list></tp:taxon-treatment>
