# Supplementary material for: ﻿Four new inquiline social parasite species in the dolichoderine ant genus Tapinoma (Hymenoptera, Formicidae)
Source: Zookeys. 2024 May 15;1202:111–34. doi: 10.3897/zookeys.1202.120478 (PMC11112158; doi:10.3897/zookeys.1202.120478)
Supplement: XML Treatment for Tapinoma inflatiscapus [file zookeys.1202.120478-treatment2.xml]

<!DOCTYPE tp:taxon-treatment
  PUBLIC "-//TaxonX//DTD Taxonomic Treatment Publishing DTD v0 20100105//EN" "tax-treatment-NSO.dtd">
<tp:taxon-treatment xmlns:tp="http://www.plazi.org/taxpub"><tp:treatment-meta><kwd-group><label>Taxon classification</label><kwd>
                <named-content content-type="kingdom">Animalia</named-content>
              </kwd><kwd>
                <named-content content-type="order">Hymenoptera</named-content>
              </kwd><kwd>
                <named-content content-type="family">Formicidae</named-content>
              </kwd></kwd-group><mixed-citation publication-type="journal"><person-group><name><surname>Cover</surname><given-names>Stefan P.</given-names></name><name><surname>Rabeling</surname><given-names>Christian</given-names></name></person-group><article-title>﻿Four new inquiline social parasite species in the dolichoderine ant genus <italic><tp:taxon-name><tp:taxon-name-part taxon-name-part-type="genus" reg="Tapinoma">Tapinoma</tp:taxon-name-part></tp:taxon-name></italic> (<tp:taxon-name><tp:taxon-name-part taxon-name-part-type="order">Hymenoptera</tp:taxon-name-part></tp:taxon-name>, <tp:taxon-name><tp:taxon-name-part taxon-name-part-type="family">Formicidae</tp:taxon-name-part></tp:taxon-name>)</article-title><source>Zookeys</source><day>15</day><month>05</month><year>2024</year><volume>1202</volume><fpage>111</fpage><lpage>134</lpage><pub-id pub-id-type="doi">10.3897/zookeys.1202.120478</pub-id></mixed-citation></tp:treatment-meta><tp:nomenclature><label>﻿</label><tp:taxon-name>
              <object-id xmlns:xlink="http://www.w3.org/1999/xlink" content-type="arpha" xlink:type="simple">0740954F-A64F-540E-B2AF-A83383CB77F6</object-id>
              <tp:taxon-name-part taxon-name-part-type="genus" reg="Tapinoma">Tapinoma</tp:taxon-name-part>
              <tp:taxon-name-part taxon-name-part-type="species" reg="inflatiscapus">inflatiscapus</tp:taxon-name-part>
              <object-id xmlns:xlink="http://www.w3.org/1999/xlink" content-type="zoobank" xlink:type="simple">https://zoobank.org/6DB40425-2AF1-48D3-9D3A-E1B47FBB0F76</object-id>
            </tp:taxon-name><tp:taxon-authority>Cover &amp; Rabeling</tp:taxon-authority><tp:taxon-status xmlns:xlink="http://www.w3.org/1999/xlink" xlink:type="simple">sp. nov.</tp:taxon-status></tp:nomenclature><tp:treatment-sec sec-type="diagnosis" id="SECID0EXWAG"><title>Diagnosis.</title><p>A unique, workerless, host-queen-intolerant inquiline social parasite of <italic><tp:taxon-name><tp:taxon-name-part taxon-name-part-type="genus" reg="Tapinoma">Tapinoma</tp:taxon-name-part><tp:taxon-name-part taxon-name-part-type="species" reg="sessile">sessile</tp:taxon-name-part></tp:taxon-name></italic> with relatively few morphological adaptations to its parasitic lifestyle. Inquiline females and males are equal in size, smaller than the host females and males, and approximately the size of host workers (Fig. <xref ref-type="fig" rid="F2">2</xref>, Table <xref ref-type="table" rid="T2">2</xref>). Both females and males are winged and seem capable of flying. Females have a reduced 5,4 palp formula whereas males have the same palp formula (6,4) as host males. Both sexes of <italic><tp:taxon-name><tp:taxon-name-part taxon-name-part-type="genus" reg="Tapinoma">T.</tp:taxon-name-part><tp:taxon-name-part taxon-name-part-type="species" reg="inflatiscapus">inflatiscapus</tp:taxon-name-part></tp:taxon-name></italic> are easily distinguished from those of all other North American congeners by the presence of short, erect hairs on the dorsal surface of the head, the mesosomal dorsum, and the first gastric tergite. In addition, the antennal scapes are covered by short, dense, suberect pubescence and may have one or two erect hairs near the distal end. Lastly, in females, the scape reaches its maximum diameter between the mid-point and the antennal insertion, not posterior to the mid-point as in many other <italic><tp:taxon-name><tp:taxon-name-part taxon-name-part-type="genus" reg="Tapinoma">Tapinoma</tp:taxon-name-part></tp:taxon-name></italic> species.</p><fig id="F2" position="float" orientation="portrait"><object-id xmlns:xlink="http://www.w3.org/1999/xlink" content-type="doi" xlink:type="simple">10.3897/zookeys.1202.120478.figure2</object-id><object-id xmlns:xlink="http://www.w3.org/1999/xlink" content-type="arpha" xlink:type="simple">9729510B-4E39-52B3-B648-953A50E2378F</object-id><label>Figure 2.</label><caption><p>Morphological comparison of the <italic><tp:taxon-name><tp:taxon-name-part taxon-name-part-type="genus" reg="Tapinoma">Tapinoma</tp:taxon-name-part><tp:taxon-name-part taxon-name-part-type="species" reg="inflatiscapus">inflatiscapus</tp:taxon-name-part></tp:taxon-name></italic> holotype queen <bold>A, E</bold> and a paratype male <bold>B, F</bold> in lateral <bold>A, B</bold> and full-face <bold>E, F</bold> view. For the dorsal views of <italic><tp:taxon-name><tp:taxon-name-part taxon-name-part-type="genus" reg="Tapinoma">T.</tp:taxon-name-part><tp:taxon-name-part taxon-name-part-type="species" reg="inflatiscapus">inflatiscapus</tp:taxon-name-part></tp:taxon-name></italic><bold>C, D</bold> dealate queen <bold>C</bold> and male <bold>D</bold> paratypes were photographed. The type series was collected at Cove Mountain in Utah and belongs to a single nest series with the collection code SPC 7816. Scale bar: 0.5 mm (<bold>A–F</bold>).</p></caption><graphic xmlns:xlink="http://www.w3.org/1999/xlink" xlink:href="zookeys-1202-111_article-120478__-g002.jpg" position="float" orientation="portrait" xlink:type="simple" id="oo_1049987.jpg"><uri content-type="original_file" xlink:type="simple">https://binary.pensoft.net/fig/1049987</uri></graphic></fig></tp:treatment-sec><tp:treatment-sec sec-type="description" id="SECID0EVZAG"><title>Description.</title><p><bold><italic>Holotype</italic></bold> queen: <abbrev xmlns:xlink="http://www.w3.org/1999/xlink" xlink:title="Head Length" id="ABBRID0EA1AG" xlink:type="simple">HL</abbrev> 0.76, <abbrev xmlns:xlink="http://www.w3.org/1999/xlink" xlink:title="Head Width" id="ABBRID0EE1AG" xlink:type="simple">HW</abbrev> 0.76, <abbrev xmlns:xlink="http://www.w3.org/1999/xlink" xlink:title="Scape Length" id="ABBRID0EI1AG" xlink:type="simple">SL</abbrev> 0.74, <abbrev xmlns:xlink="http://www.w3.org/1999/xlink" xlink:title="Mesosoma Length" id="ABBRID0EM1AG" xlink:type="simple">ML</abbrev> 1.15, <abbrev xmlns:xlink="http://www.w3.org/1999/xlink" xlink:title="Cephalic Index" id="ABBRID0EQ1AG" xlink:type="simple">CI</abbrev> 100, <abbrev xmlns:xlink="http://www.w3.org/1999/xlink" xlink:title="Scape Index" id="ABBRID0EU1AG" xlink:type="simple">SI</abbrev> 96. Head distinctly heart shaped, approximately as wide as long. Clypeus broad, anterior margin flat or slightly convex, median impression absent; posterior margin rounded, projecting between antennal insertions. Mandibles well developed, overlapping when closed; first three apical teeth well developed, continually decreasing in size from apex to base. Eleven teeth and denticles present, most denticles on cutting edge of mandible ill defined. Antennae with 12 segments, scapes relatively long, easily surpassing the dorsal margin of head; scape somewhat dorsoventrally flattened, basal third slightly curved. Scape widest between the insertion and the mid-point. Palp count 5,4. Mesosoma robust with typical modifications related to wing bearing. In side view, propodeum with dorsal surface approximately one third as long as posterior surface. Metapleural gland orifice large and rounded in oblique view; orifice guarded by long setae pointing inwards. Petiole reduced, overhung by first gastric tergite. In dorsal view, four gastric tergites visible. Integument thin. Body surfaces with micro-sculpture resembling a honeycomb. Entire body with dense, short, suberect to erect pubescence, including head and antennal scapes. Short erect hairs present on dorsal surface of head and mesosoma. Color pale to medium brown, legs and antennae paler, yellowish brown. Paratype queens (<italic>n</italic> = 8): <abbrev xmlns:xlink="http://www.w3.org/1999/xlink" xlink:title="Head Length" id="ABBRID0E11AG" xlink:type="simple">HL</abbrev> 0.65–0.76, <abbrev xmlns:xlink="http://www.w3.org/1999/xlink" xlink:title="Head Width" id="ABBRID0E51AG" xlink:type="simple">HW</abbrev> 0.65–0.76, <abbrev xmlns:xlink="http://www.w3.org/1999/xlink" xlink:title="Scape Length" id="ABBRID0EC2AG" xlink:type="simple">SL</abbrev> 0.68–0.76, <abbrev xmlns:xlink="http://www.w3.org/1999/xlink" xlink:title="Mesosoma Length" id="ABBRID0EG2AG" xlink:type="simple">ML</abbrev> 1.03–1.15, <abbrev xmlns:xlink="http://www.w3.org/1999/xlink" xlink:title="Cephalic Index" id="ABBRID0EK2AG" xlink:type="simple">CI</abbrev> 92–100, <abbrev xmlns:xlink="http://www.w3.org/1999/xlink" xlink:title="Scape Index" id="ABBRID0EO2AG" xlink:type="simple">SI</abbrev> 96–113.</p><p><bold><italic>Paratype</italic></bold> male: <abbrev xmlns:xlink="http://www.w3.org/1999/xlink" xlink:title="Head Length" id="ABBRID0EZ2AG" xlink:type="simple">HL</abbrev> 0.62, <abbrev xmlns:xlink="http://www.w3.org/1999/xlink" xlink:title="Head Width" id="ABBRID0E42AG" xlink:type="simple">HW</abbrev> 0.62, <abbrev xmlns:xlink="http://www.w3.org/1999/xlink" xlink:title="Scape Length" id="ABBRID0EB3AG" xlink:type="simple">SL</abbrev> 0.62, <abbrev xmlns:xlink="http://www.w3.org/1999/xlink" xlink:title="Mesosoma Length" id="ABBRID0EF3AG" xlink:type="simple">ML</abbrev> 1.12, <abbrev xmlns:xlink="http://www.w3.org/1999/xlink" xlink:title="Cephalic Index" id="ABBRID0EJ3AG" xlink:type="simple">CI</abbrev> 100, <abbrev xmlns:xlink="http://www.w3.org/1999/xlink" xlink:title="Scape Index" id="ABBRID0EN3AG" xlink:type="simple">SI</abbrev> 100. Males similar in size to the females, head as wide as long (<abbrev xmlns:xlink="http://www.w3.org/1999/xlink" xlink:title="Cephalic Index" id="ABBRID0ER3AG" xlink:type="simple">CI</abbrev>). Eyes large, maximum diameter ~ ⅓ of head width. Ommatidia clearly separated from each other; each ommatidium with a distinct convex surface. Ocelli slightly elevated above the surface of the head, but forming a raised, triangular turret in side view. Anterior margin of clypeus flat, median impression absent; posterior margin rounded, projecting between antennal insertions. Mandibles well developed with a single large apical tooth and ~ 18 denticles on cutting edge of mandible. Antennae with 13 segments, scapes surpassing the posterior border of the head by a bit less than ½ their length. Palp formula 6,4. Mesosoma robust with typical modifications related to wing bearing. In side view, propodeum with dorsal surface ~ ⅓ as long as the posterior surface. Metapleural gland orifice pointing backwards, circular in posterior view. Petiole visible in dorsal view. In dorsal view, six gastric tergites visible. Front and hind wings well developed. Dorsal body surfaces with short, suberect to erect pubescence, including head and antennal scapes. Short, erect hairs present on dorsal surfaces of head and mesosoma, long erect hairs irregularly dispersed over the body. Color uniformly pale to yellowish brown. Paratype males (<italic>n</italic> = 6): <abbrev xmlns:xlink="http://www.w3.org/1999/xlink" xlink:title="Head Length" id="ABBRID0EX3AG" xlink:type="simple">HL</abbrev> 0.53–0.71, <abbrev xmlns:xlink="http://www.w3.org/1999/xlink" xlink:title="Head Width" id="ABBRID0E23AG" xlink:type="simple">HW</abbrev> 0.53–0.71, <abbrev xmlns:xlink="http://www.w3.org/1999/xlink" xlink:title="Scape Length" id="ABBRID0E63AG" xlink:type="simple">SL</abbrev> 0.59–0.65, <abbrev xmlns:xlink="http://www.w3.org/1999/xlink" xlink:title="Mesosoma Length" id="ABBRID0ED4AG" xlink:type="simple">ML</abbrev> 0.91–1.12, <abbrev xmlns:xlink="http://www.w3.org/1999/xlink" xlink:title="Cephalic Index" id="ABBRID0EH4AG" xlink:type="simple">CI</abbrev> 90–100, <abbrev xmlns:xlink="http://www.w3.org/1999/xlink" xlink:title="Scape Index" id="ABBRID0EL4AG" xlink:type="simple">SI</abbrev> 92–117.</p></tp:treatment-sec><tp:treatment-sec sec-type="etymology" id="SECID0EP4AG"><title>Etymology.</title><p>In <italic><tp:taxon-name><tp:taxon-name-part taxon-name-part-type="genus" reg="Tapinoma">T.</tp:taxon-name-part><tp:taxon-name-part taxon-name-part-type="species" reg="inflatiscapus">inflatiscapus</tp:taxon-name-part></tp:taxon-name></italic> females, the antennal scape reaches its maximum diameter between the mid-point and the antennal insertion instead of posterior to the mid-point as in other <italic><tp:taxon-name><tp:taxon-name-part taxon-name-part-type="genus" reg="Tapinoma">Tapinoma.</tp:taxon-name-part></tp:taxon-name></italic> This unique, diagnostic morphological character is emphasized in the species epithet, which is a compound Latin noun in the nominative case used in apposition (<italic>inflati</italic> is the participle in the genitive case of <italic>inflatus</italic> + <italic>scapus</italic>, the noun in the nominative singular case).</p></tp:treatment-sec><tp:treatment-sec sec-type="type locality" id="SECID0EN5AG"><title>Type locality.</title><p>U.S.A., Utah, Sevier County, Cove Mountain, 13.4 miles south of Glenwood Fish Hatchery on FSR 068. GPS: <named-content xmlns:xlink="http://www.w3.org/1999/xlink" content-type="dwc:verbatimCoordinates" xlink:type="simple"><named-content content-type="geo-json" specific-use="{&#34;type&#34;:&#34;Point&#34;,&#34;coordinates&#34;:[-111.950000,38.649000]}" id="NCID0EW5AG" xlink:type="simple">38.649°N, 111.950°W</named-content></named-content>; elevation 9350’ (2850 m). Enormous, grazed sagebrush (<italic><tp:taxon-name><tp:taxon-name-part taxon-name-part-type="genus" reg="Artemisia">Artemisia</tp:taxon-name-part><tp:taxon-name-part taxon-name-part-type="species" reg="tridentata">tridentata</tp:taxon-name-part></tp:taxon-name></italic>) meadow around Big Lake. Superficial nest under rock and in adjacent grass clump in open on gentle south facing slope; fine silty sand. Small colony (~ 400 ants). No host queens. Brood, mostly eggs and larvae, plus a few parasite queen pupae. Collected by SPC (SPC 7816), 20 July 2008.</p></tp:treatment-sec><tp:treatment-sec sec-type="type material" id="SECID0EG6AG"><title>Type material.</title><p><bold><italic>Holotype</italic></bold> queen (SPC 7816, MCZENT 00806458). <bold><italic>Paratype</italic></bold> male (SPC 7816, MCZENT 00806458), and the following paratypes: 63 queens, 4 males [20-VII-2008, SPC 7816]. Holotype and paratypes deposited in the <named-content xmlns:xlink="http://www.w3.org/1999/xlink" content-type="dwc:institutional_code" xlink:title="Museum of Comparative Zoology, Harvard University, Cambridge, MA, U.S.A." xlink:href="http://grbio.org/institution/museum-comparative-zoology" xlink:type="simple">MCZC</named-content>. Additional paratypes deposited at <named-content xmlns:xlink="http://www.w3.org/1999/xlink" content-type="dwc:institutional_code" xlink:title="California Academy of Sciences, San Francisco, CA, U.S.A." xlink:href="http://grbio.org/institution/california-academy-sciences" xlink:type="simple">CASC</named-content>, <abbrev xmlns:xlink="http://www.w3.org/1999/xlink" xlink:title="C. Rabeling Collection, University of Hohenheim, Stuttgart, Germany" id="ABBRID0E36AG" xlink:type="simple">CRC</abbrev>, <named-content xmlns:xlink="http://www.w3.org/1999/xlink" content-type="dwc:institutional_code" xlink:title="Los Angeles County Museum of Natural History, Los Angeles, CA, U.S.A." xlink:href="http://grbio.org/institution/natural-history-museum-los-angeles-county" xlink:type="simple">LACM</named-content>, and <named-content xmlns:xlink="http://www.w3.org/1999/xlink" content-type="dwc:institutional_code" xlink:title="Bohart Museum of Entomology Collection, University of California at Davis, CA, U.S.A." xlink:href="http://grbio.org/institution/university-california" xlink:type="simple">UCDC</named-content>.</p></tp:treatment-sec><tp:treatment-sec sec-type="material" id="SECID0EIABG"><title>Additional material.</title><p>(i) U.S.A., Colorado, El Paso County, Black Forest, 4.5 miles south of Hodgen Rd. on Meridian Rd. GPS (from Google Maps): <named-content xmlns:xlink="http://www.w3.org/1999/xlink" content-type="dwc:verbatimCoordinates" xlink:type="simple"><named-content content-type="geo-json" specific-use="{&#34;type&#34;:&#34;Point&#34;,&#34;coordinates&#34;:[-104.610000,39.010000]}" id="NCID0ERABG" xlink:type="simple">39.01°N, 104.61°W</named-content></named-content>; elevation 7350’ (2240 m). Open Ponderosa Pine (<italic><tp:taxon-name><tp:taxon-name-part taxon-name-part-type="genus" reg="Pinus">Pinus</tp:taxon-name-part><tp:taxon-name-part taxon-name-part-type="species" reg="ponderosa">ponderosa</tp:taxon-name-part></tp:taxon-name></italic>) forest, 20–40’ (6–12 m) tall with grassy understory and bearberry (<italic><tp:taxon-name><tp:taxon-name-part taxon-name-part-type="genus" reg="Arctostaphylos">Arctostaphylos</tp:taxon-name-part></tp:taxon-name></italic> sp.) in spots; medium sandy soil. Both colonies were under pine branches half buried in soil and litter. Collected by SPC (SPC 4117, 4120), 16 July 1994.</p><p>(ii) U.S.A., Colorado, Montrose County, 2.1 miles southeast of junction with Rt. 50 on P77 Road. GPS: <named-content xmlns:xlink="http://www.w3.org/1999/xlink" content-type="dwc:verbatimCoordinates" xlink:type="simple"><named-content content-type="geo-json" specific-use="{&#34;type&#34;:&#34;Point&#34;,&#34;coordinates&#34;:[-107.628000,38.420000]}" id="NCID0ENBBG" xlink:type="simple">38.420°N, 107.628°W</named-content></named-content>; elevation 8200’ (2500 m). Rich, mixed shrubby northeast facing slope with some sagebrush (<italic><tp:taxon-name><tp:taxon-name-part taxon-name-part-type="genus" reg="Artemisia">Artemisia</tp:taxon-name-part><tp:taxon-name-part taxon-name-part-type="species" reg="tridentata">tridentata</tp:taxon-name-part></tp:taxon-name></italic>), 3–4’ (0.9–1.2 m) tall; fine sandy soil; sparse ground cover. Small colony consisting of two parasite females, ~ 30 host workers and no brood. Collected by SPC (SPC 7388), 16 July 2006.</p><p>(iii) One other collection from the type locality: SPC (SPC 8076), collected 18 July 2009, same collection data as type series, under rock in open, ~ 1000 ants, no host brood, a few inquiline pupae only.</p></tp:treatment-sec><tp:treatment-sec sec-type="discussion" id="SECID0E5BBG"><title>Discussion and biology.</title><p><italic><tp:taxon-name><tp:taxon-name-part taxon-name-part-type="genus" reg="Tapinoma">Tapinoma</tp:taxon-name-part><tp:taxon-name-part taxon-name-part-type="species" reg="inflatiscapus">inflatiscapus</tp:taxon-name-part></tp:taxon-name></italic> is a host-queen-intolerant inquiline that parasitizes <italic><tp:taxon-name><tp:taxon-name-part taxon-name-part-type="genus" reg="Tapinoma">T.</tp:taxon-name-part><tp:taxon-name-part taxon-name-part-type="species" reg="sessile">sessile</tp:taxon-name-part></tp:taxon-name></italic> colonies in mid to high elevation habitats in the mountains of Utah and Colorado. So far it has been found in sagebrush meadows (<italic><tp:taxon-name><tp:taxon-name-part taxon-name-part-type="genus" reg="Artemisia">Artemisia</tp:taxon-name-part><tp:taxon-name-part taxon-name-part-type="species" reg="tridentata">tridentata</tp:taxon-name-part></tp:taxon-name></italic>), mixed shrub and sagebrush, and Ponderosa Pine (<italic><tp:taxon-name><tp:taxon-name-part taxon-name-part-type="genus" reg="Pinus">Pinus</tp:taxon-name-part><tp:taxon-name-part taxon-name-part-type="species" reg="ponderosa">ponderosa</tp:taxon-name-part></tp:taxon-name></italic>) woodlands. Morphologically, <italic><tp:taxon-name><tp:taxon-name-part taxon-name-part-type="genus" reg="Tapinoma">T.</tp:taxon-name-part><tp:taxon-name-part taxon-name-part-type="species" reg="inflatiscapus">inflatiscapus</tp:taxon-name-part></tp:taxon-name></italic> is most similar to <italic><tp:taxon-name><tp:taxon-name-part taxon-name-part-type="genus" reg="Tapinoma">T.</tp:taxon-name-part><tp:taxon-name-part taxon-name-part-type="species" reg="shattucki">shattucki</tp:taxon-name-part></tp:taxon-name></italic> from Massachusetts from which it can be easily distinguished by the unique shape of the antennal scape, the presence of short, erect hairs on the dorsal body surfaces, and its comparatively robust habitus. In addition, the male palp formula is 6,4. All other <italic><tp:taxon-name><tp:taxon-name-part taxon-name-part-type="genus" reg="Tapinoma">Tapinoma</tp:taxon-name-part></tp:taxon-name></italic> inquiline males have reduced palp formulae (Table <xref ref-type="table" rid="T2">2</xref>).</p><p><italic><tp:taxon-name><tp:taxon-name-part taxon-name-part-type="genus" reg="Tapinoma">Tapinoma</tp:taxon-name-part><tp:taxon-name-part taxon-name-part-type="species" reg="inflatiscapus">inflatiscapus</tp:taxon-name-part></tp:taxon-name></italic> has been collected from two localities in Colorado and a single locality in Utah. On all occasions, <italic><tp:taxon-name><tp:taxon-name-part taxon-name-part-type="genus" reg="Tapinoma">T.</tp:taxon-name-part><tp:taxon-name-part taxon-name-part-type="species" reg="inflatiscapus">inflatiscapus</tp:taxon-name-part></tp:taxon-name></italic> was found in mixed colonies with its host, <italic><tp:taxon-name><tp:taxon-name-part taxon-name-part-type="genus" reg="Tapinoma">T.</tp:taxon-name-part><tp:taxon-name-part taxon-name-part-type="species" reg="sessile">sessile</tp:taxon-name-part></tp:taxon-name></italic>. In every case these colonies lacked a host queen and any host brood, suggesting that <italic><tp:taxon-name><tp:taxon-name-part taxon-name-part-type="genus" reg="Tapinoma">T.</tp:taxon-name-part><tp:taxon-name-part taxon-name-part-type="species" reg="inflatiscapus">inflatiscapus</tp:taxon-name-part></tp:taxon-name></italic> either kills the host queen(s) or can only colonize queenless host colonies. Parasite workers have not been observed, so <italic><tp:taxon-name><tp:taxon-name-part taxon-name-part-type="genus" reg="Tapinoma">T.</tp:taxon-name-part><tp:taxon-name-part taxon-name-part-type="species" reg="inflatiscapus">inflatiscapus</tp:taxon-name-part></tp:taxon-name></italic> appears to be a workerless inquiline. We could not observe whether <italic><tp:taxon-name><tp:taxon-name-part taxon-name-part-type="genus" reg="Tapinoma">T.</tp:taxon-name-part><tp:taxon-name-part taxon-name-part-type="species" reg="inflatiscapus">inflatiscapus</tp:taxon-name-part></tp:taxon-name></italic> is mono- or polygynous, although collection SPC 7388 contained two dealate queens.</p><p>The morphology of <italic><tp:taxon-name><tp:taxon-name-part taxon-name-part-type="genus" reg="Tapinoma">T.</tp:taxon-name-part><tp:taxon-name-part taxon-name-part-type="species" reg="inflatiscapus">inflatiscapus</tp:taxon-name-part></tp:taxon-name></italic> queens and males reflects some characteristics of the inquiline syndrome (Fig. <xref ref-type="fig" rid="F2">2</xref>, Table <xref ref-type="table" rid="T2">2</xref>), but the degree of specialization is not nearly as pronounced as in <italic><tp:taxon-name><tp:taxon-name-part taxon-name-part-type="genus" reg="Tapinoma">T.</tp:taxon-name-part><tp:taxon-name-part taxon-name-part-type="species" reg="incognitum">incognitum</tp:taxon-name-part></tp:taxon-name></italic> and <italic><tp:taxon-name><tp:taxon-name-part taxon-name-part-type="genus" reg="Tapinoma">T.</tp:taxon-name-part><tp:taxon-name-part taxon-name-part-type="species" reg="pulchellum">pulchellum</tp:taxon-name-part></tp:taxon-name></italic>. <italic><tp:taxon-name><tp:taxon-name-part taxon-name-part-type="genus" reg="Tapinoma">Tapinoma</tp:taxon-name-part><tp:taxon-name-part taxon-name-part-type="species" reg="inflatiscapus">inflatiscapus</tp:taxon-name-part></tp:taxon-name></italic> alates are smaller than those of the host and approximately the size of host workers. The number of antennal segments is not reduced, and the palp count is reduced in the queens (palp formula 5,3), but not in males. The mandibles are normal in size and dentation. Both queens and males are winged and mesosomal development is robust, thus the wings appear to be functional and dispersal by flight probable. Mating may take place outside of the nest. If so, there may be less inbreeding and much better dispersal than in inquilines where mating takes place inside the host nest and where flight is problematic or impossible.</p></tp:treatment-sec><tp:treatment-sec><!--Section generated to contain objects referenced in tp:taxon-treatment.--><table-wrap id="T2" position="float" orientation="portrait"><label>Table 2.</label><caption><p>Morphological and life history traits characteristic of the inquiline syndrome in <italic><tp:taxon-name><tp:taxon-name-part taxon-name-part-type="genus" reg="Tapinoma">Tapinoma</tp:taxon-name-part></tp:taxon-name></italic> ants. Morphological reductions are determined by comparisons to the host, <italic><tp:taxon-name><tp:taxon-name-part taxon-name-part-type="genus" reg="Tapinoma">Tapinoma</tp:taxon-name-part><tp:taxon-name-part taxon-name-part-type="species" reg="sessile">sessile</tp:taxon-name-part></tp:taxon-name></italic>, which is included in this table (traits modified from <xref ref-type="bibr" rid="B25">Kutter 1968</xref>; <xref ref-type="bibr" rid="B46">Wilson 1971</xref>, <xref ref-type="bibr" rid="B47">1984</xref>; <xref ref-type="bibr" rid="B37">Rabeling et al. 2019</xref>; <xref ref-type="bibr" rid="B31">Prebus et al. 2023</xref>).</p></caption><table id="TID0ESAAI" rules="all"><tbody><tr><th rowspan="2" colspan="1"/><th rowspan="1" colspan="1">Host</th><th rowspan="1" colspan="4">Social parasites</th></tr><tr><th rowspan="1" colspan="1">
                      <italic>
                        <tp:taxon-name><tp:taxon-name-part taxon-name-part-type="genus" reg="Tapinoma">T.</tp:taxon-name-part><tp:taxon-name-part taxon-name-part-type="species" reg="sessile">sessile</tp:taxon-name-part></tp:taxon-name>
                      </italic>
                    </th><th rowspan="1" colspan="1">
                      <italic>
                        <tp:taxon-name><tp:taxon-name-part taxon-name-part-type="genus" reg="Tapinoma">T.</tp:taxon-name-part><tp:taxon-name-part taxon-name-part-type="species" reg="shattucki">shattucki</tp:taxon-name-part></tp:taxon-name>
                      </italic>
                    </th><th rowspan="1" colspan="1">
                      <italic>
                        <tp:taxon-name><tp:taxon-name-part taxon-name-part-type="genus" reg="Tapinoma">T.</tp:taxon-name-part><tp:taxon-name-part taxon-name-part-type="species" reg="inflatiscapus">inflatiscapus</tp:taxon-name-part></tp:taxon-name>
                      </italic>
                    </th><th rowspan="1" colspan="1">
                      <italic>
                        <tp:taxon-name><tp:taxon-name-part taxon-name-part-type="genus" reg="Tapinoma">T.</tp:taxon-name-part><tp:taxon-name-part taxon-name-part-type="species" reg="incognitum">incognitum</tp:taxon-name-part></tp:taxon-name>
                      </italic>
                    </th><th rowspan="1" colspan="1">
                      <italic>
                        <tp:taxon-name><tp:taxon-name-part taxon-name-part-type="genus" reg="Tapinoma">T.</tp:taxon-name-part><tp:taxon-name-part taxon-name-part-type="species" reg="pulchellum">pulchellum</tp:taxon-name-part></tp:taxon-name>
                      </italic>
                    </th></tr><tr><td rowspan="1" colspan="1">Worker caste absent</td><td rowspan="1" colspan="1">–</td><td rowspan="1" colspan="1">+</td><td rowspan="1" colspan="1">+</td><td rowspan="1" colspan="1">+</td><td rowspan="1" colspan="1">? (+)</td></tr><tr><td rowspan="1" colspan="1">Multiple egg laying host queens present (host polygyny)</td><td rowspan="1" colspan="1">+</td><td rowspan="1" colspan="1">? (–)</td><td rowspan="1" colspan="1">–</td><td rowspan="1" colspan="1">+</td><td rowspan="1" colspan="1">?</td></tr><tr><td rowspan="1" colspan="1">Multiple egg laying parasite queens present in host colony (parasite polygyny)</td><td rowspan="1" colspan="1">n/a</td><td rowspan="1" colspan="1">+</td><td rowspan="1" colspan="1">?</td><td rowspan="1" colspan="1">+</td><td rowspan="1" colspan="1">?</td></tr><tr><td rowspan="1" colspan="1">Parasite queen coexists with host queen (host queen tolerance)</td><td rowspan="1" colspan="1">n/a</td><td rowspan="1" colspan="1">? (–)</td><td rowspan="1" colspan="1">–</td><td rowspan="1" colspan="1">+</td><td rowspan="1" colspan="1">? (+)</td></tr><tr><td rowspan="1" colspan="1">Adelphogamy (inside nest mating)</td><td rowspan="1" colspan="1">–</td><td rowspan="1" colspan="1">? (–)</td><td rowspan="1" colspan="1">?</td><td rowspan="1" colspan="1">+</td><td rowspan="1" colspan="1">?</td></tr><tr><td rowspan="1" colspan="1">Gynaecomorphism (gyne-like male morphology)</td><td rowspan="1" colspan="1">–</td><td rowspan="1" colspan="1">–</td><td rowspan="1" colspan="1">–</td><td rowspan="1" colspan="1">+</td><td rowspan="1" colspan="1">+</td></tr><tr><td rowspan="2" colspan="1">Fragmented populations, limited geographic distribution</td><td rowspan="1" colspan="1">–</td><td rowspan="1" colspan="1">+</td><td rowspan="1" colspan="1">+</td><td rowspan="1" colspan="1">+</td><td rowspan="1" colspan="1">+</td></tr><tr><td rowspan="1" colspan="1">(North America)</td><td rowspan="1" colspan="1">(2 localities in MA)</td><td rowspan="1" colspan="1">(UT, CO)</td><td rowspan="1" colspan="1">(type locality, UT)</td><td rowspan="1" colspan="1">(type locality, NC)</td></tr><tr><td rowspan="2" colspan="1">Reduced body size</td><td rowspan="2" colspan="1">–</td><td rowspan="1" colspan="1">+</td><td rowspan="1" colspan="1">+</td><td rowspan="1" colspan="1">+</td><td rowspan="1" colspan="1">+</td></tr><tr><td rowspan="1" colspan="1">(size of host worker)</td><td rowspan="1" colspan="1">(size of host worker)</td><td rowspan="1" colspan="1">(smaller than host worker)</td><td rowspan="1" colspan="1">(smaller than host worker)</td></tr><tr><td rowspan="1" colspan="1">Exoskeleton becomes thinner and less pigmented</td><td rowspan="1" colspan="1">–</td><td rowspan="1" colspan="1">+</td><td rowspan="1" colspan="1">+</td><td rowspan="1" colspan="1">+</td><td rowspan="1" colspan="1">+</td></tr><tr><td rowspan="2" colspan="1">Number of antennal segments reduced in females</td><td rowspan="1" colspan="1">–</td><td rowspan="1" colspan="1">–</td><td rowspan="1" colspan="1">–</td><td rowspan="1" colspan="1">–</td><td rowspan="1" colspan="1">–</td></tr><tr><td rowspan="1" colspan="1">(♀: 12)</td><td rowspan="1" colspan="1">(♀: 12)</td><td rowspan="1" colspan="1">(♀: 12)</td><td rowspan="1" colspan="1">(♀: 12)</td><td rowspan="1" colspan="1">(♀: 12)</td></tr><tr><td rowspan="2" colspan="1">Number of antennal segments reduced in males</td><td rowspan="1" colspan="1">–</td><td rowspan="1" colspan="1">–</td><td rowspan="1" colspan="1">–</td><td rowspan="1" colspan="1">+</td><td rowspan="1" colspan="1">+</td></tr><tr><td rowspan="1" colspan="1">(♂: 13)</td><td rowspan="1" colspan="1">(♂: 13)</td><td rowspan="1" colspan="1">(♂: 13)</td><td rowspan="1" colspan="1">(♂: 12)</td><td rowspan="1" colspan="1">(♂: 12)</td></tr><tr><td rowspan="2" colspan="1">Number of maxillary and labial pals (palp formula) reduced in females</td><td rowspan="1" colspan="1">–</td><td rowspan="1" colspan="1">+</td><td rowspan="1" colspan="1">+</td><td rowspan="1" colspan="1">+</td><td rowspan="1" colspan="1">+</td></tr><tr><td rowspan="1" colspan="1">(♀: 6,4)</td><td rowspan="1" colspan="1">(♀: 5,4)</td><td rowspan="1" colspan="1">(♀: 5,4)</td><td rowspan="1" colspan="1">(♀: 4,3)</td><td rowspan="1" colspan="1">(♀: 5,4)</td></tr><tr><td rowspan="2" colspan="1">Number of maxillary and labial pals (palp formula) reduced in males</td><td rowspan="1" colspan="1">–</td><td rowspan="1" colspan="1">+</td><td rowspan="1" colspan="1">–</td><td rowspan="1" colspan="1">+</td><td rowspan="1" colspan="1">+</td></tr><tr><td rowspan="1" colspan="1">(♂: 6,4)</td><td rowspan="1" colspan="1">(♂: 5,4)</td><td rowspan="1" colspan="1">(♂: 6,4)</td><td rowspan="1" colspan="1">(♂: 5,3)</td><td rowspan="1" colspan="1">(♂: 5,4)</td></tr><tr><td rowspan="2" colspan="1">Reduced mandibular dentition</td><td rowspan="1" colspan="1">–</td><td rowspan="1" colspan="1">–</td><td rowspan="1" colspan="1">–</td><td rowspan="1" colspan="1">+</td><td rowspan="1" colspan="1">+</td></tr><tr><td rowspan="1" colspan="1">14 teeth</td><td rowspan="1" colspan="1">(10–11 denticles)</td><td rowspan="1" colspan="1">(11 denticles)</td><td rowspan="1" colspan="1">(2–4 denticles, plus apical tooth)</td><td rowspan="1" colspan="1">(only apical tooth)</td></tr><tr><td rowspan="2" colspan="1">Reduced wings in females</td><td rowspan="1" colspan="1">–</td><td rowspan="1" colspan="1">–</td><td rowspan="1" colspan="1">–</td><td rowspan="1" colspan="1">+</td><td rowspan="1" colspan="1">–</td></tr><tr><td rowspan="1" colspan="1">(♀ capable of flying)</td><td rowspan="1" colspan="1">(♀ capable of flying)</td><td rowspan="1" colspan="1">(♀ capable of flying)</td><td rowspan="1" colspan="1">(♀: wings deciduous)</td><td rowspan="1" colspan="1">(♀: winged)</td></tr><tr><td rowspan="2" colspan="1">Reduced wings in males</td><td rowspan="1" colspan="1">–</td><td rowspan="1" colspan="1">–</td><td rowspan="1" colspan="1">–</td><td rowspan="1" colspan="1">+</td><td rowspan="1" colspan="1">+</td></tr><tr><td rowspan="1" colspan="1">(♂ capable of flying)</td><td rowspan="1" colspan="1">(♂ capable of flying)</td><td rowspan="1" colspan="1">(♂ capable of flying)</td><td rowspan="1" colspan="1">(♂: brachypterous)</td><td rowspan="1" colspan="1">(♂: brachypterous)</td></tr><tr><td rowspan="1" colspan="1">Petiole thickened</td><td rowspan="1" colspan="1">–</td><td rowspan="1" colspan="1">–</td><td rowspan="1" colspan="1">–</td><td rowspan="1" colspan="1">+</td><td rowspan="1" colspan="1">+</td></tr></tbody></table></table-wrap></tp:treatment-sec><ref-list><ref id="B25"><mixed-citation xmlns:xlink="http://www.w3.org/1999/xlink" xlink:type="simple"><person-group><name name-style="western"><surname>Kutter</surname><given-names>H</given-names></name></person-group> (<year>1968</year>) <article-title>Die sozialparasitischen Ameisen der Schweiz.</article-title><source>Neujahrsblatt der Naturforschenden Gesellschaft in Zürich</source><volume>171</volume>: <fpage>1</fpage>–<lpage>62</lpage>.</mixed-citation></ref><ref id="B46"><mixed-citation xmlns:xlink="http://www.w3.org/1999/xlink" xlink:type="simple"><person-group><name name-style="western"><surname>Wilson</surname><given-names>EO</given-names></name></person-group> (<year>1971</year>) <source>The Insect Societies.</source><publisher-name>Belknap Press</publisher-name>, <publisher-loc>Harvard University, Cambridge, Massachusetts</publisher-loc>, <size units="page">548 pp</size>.</mixed-citation></ref><ref id="B47"><mixed-citation xmlns:xlink="http://www.w3.org/1999/xlink" xlink:type="simple"><person-group><name name-style="western"><surname>Wilson</surname><given-names>EO</given-names></name></person-group> (<year>1984</year>) <article-title>Tropical social parasites in the ant genus <italic><tp:taxon-name><tp:taxon-name-part taxon-name-part-type="genus">Pheidole</tp:taxon-name-part></tp:taxon-name></italic>, with an analysis of the anatomical parasitic syndrome (<tp:taxon-name><tp:taxon-name-part taxon-name-part-type="order">Hymenoptera</tp:taxon-name-part></tp:taxon-name>: <tp:taxon-name><tp:taxon-name-part taxon-name-part-type="family">Formicidae</tp:taxon-name-part></tp:taxon-name>).</article-title><source>Insectes Sociaux</source><volume>31</volume>(<issue>3</issue>): <fpage>316</fpage>–<lpage>334</lpage>. <ext-link xlink:href="10.1007/BF02223615" ext-link-type="doi" xlink:type="simple">https://doi.org/10.1007/BF02223615</ext-link></mixed-citation></ref><ref id="B37"><mixed-citation xmlns:xlink="http://www.w3.org/1999/xlink" xlink:type="simple"><person-group><name name-style="western"><surname>Rabeling</surname><given-names>C</given-names></name><name name-style="western"><surname>Messer</surname><given-names>S</given-names></name><name name-style="western"><surname>Lacau</surname><given-names>S</given-names></name><name name-style="western"><surname>Nascimento</surname><given-names>IC</given-names></name><name name-style="western"><surname>Bacci</surname><given-names>M</given-names></name><name name-style="western"><surname>Delabie</surname><given-names>JHC</given-names></name></person-group> (<year>2019</year>) <article-title><italic><tp:taxon-name><tp:taxon-name-part taxon-name-part-type="genus">Acromyrmex</tp:taxon-name-part><tp:taxon-name-part taxon-name-part-type="species">fowleri</tp:taxon-name-part></tp:taxon-name></italic>: A new inquiline social parasite species of leaf-cutting ants from South America, with a discussion of social parasite biogeography in the Neotropical region.</article-title><source>Insectes Sociaux</source><volume>66</volume>(<issue>3</issue>): <fpage>435</fpage>–<lpage>451</lpage>. <ext-link xlink:href="10.1007/s00040-019-00705-z" ext-link-type="doi" xlink:type="simple">https://doi.org/10.1007/s00040-019-00705-z</ext-link></mixed-citation></ref><ref id="B31"><mixed-citation xmlns:xlink="http://www.w3.org/1999/xlink" xlink:type="simple"><person-group><name name-style="western"><surname>Prebus</surname><given-names>M</given-names></name><name name-style="western"><surname>Georgiev</surname><given-names>BB</given-names></name><name name-style="western"><surname>van de Kamp</surname><given-names>T</given-names></name><name name-style="western"><surname>Hamann</surname><given-names>E</given-names></name><name name-style="western"><surname>Baker</surname><given-names>I</given-names></name><name name-style="western"><surname>Rabeling</surname><given-names>C</given-names></name></person-group> (<year>2023</year>) <article-title>The rediscovery of the putative ant social parasite <italic><tp:taxon-name><tp:taxon-name-part taxon-name-part-type="genus">Manica</tp:taxon-name-part><tp:taxon-name-part taxon-name-part-type="species">parasitica</tp:taxon-name-part></tp:taxon-name></italic> syn. nov. (<tp:taxon-name><tp:taxon-name-part taxon-name-part-type="order">Hymenoptera</tp:taxon-name-part></tp:taxon-name>: <tp:taxon-name><tp:taxon-name-part taxon-name-part-type="family">Formicidae</tp:taxon-name-part></tp:taxon-name>) reveals an unexpected endoparasite syndrome.</article-title><source>Biology Letters</source><volume>19</volume>(<issue>12</issue>): <fpage>20230399</fpage>. <ext-link xlink:href="10.1098/rsbl.2023.0399" ext-link-type="doi" xlink:type="simple">https://doi.org/10.1098/rsbl.2023.0399</ext-link></mixed-citation></ref></ref-list></tp:taxon-treatment>
