# Supplementary material for: ﻿Four new inquiline social parasite species in the dolichoderine ant genus Tapinoma (Hymenoptera, Formicidae)
Source: Zookeys. 2024 May 15;1202:111–34. doi: 10.3897/zookeys.1202.120478 (PMC11112158; doi:10.3897/zookeys.1202.120478)
Supplement: XML Treatment for Tapinoma pulchellum [file zookeys.1202.120478-treatment3.xml]

<!DOCTYPE tp:taxon-treatment
  PUBLIC "-//TaxonX//DTD Taxonomic Treatment Publishing DTD v0 20100105//EN" "tax-treatment-NSO.dtd">
<tp:taxon-treatment xmlns:tp="http://www.plazi.org/taxpub"><tp:treatment-meta><kwd-group><label>Taxon classification</label><kwd>
                <named-content content-type="kingdom">Animalia</named-content>
              </kwd><kwd>
                <named-content content-type="order">Hymenoptera</named-content>
              </kwd><kwd>
                <named-content content-type="family">Formicidae</named-content>
              </kwd></kwd-group><mixed-citation publication-type="journal"><person-group><name><surname>Cover</surname><given-names>Stefan P.</given-names></name><name><surname>Rabeling</surname><given-names>Christian</given-names></name></person-group><article-title>﻿Four new inquiline social parasite species in the dolichoderine ant genus <italic><tp:taxon-name><tp:taxon-name-part taxon-name-part-type="genus" reg="Tapinoma">Tapinoma</tp:taxon-name-part></tp:taxon-name></italic> (<tp:taxon-name><tp:taxon-name-part taxon-name-part-type="order">Hymenoptera</tp:taxon-name-part></tp:taxon-name>, <tp:taxon-name><tp:taxon-name-part taxon-name-part-type="family">Formicidae</tp:taxon-name-part></tp:taxon-name>)</article-title><source>Zookeys</source><day>15</day><month>05</month><year>2024</year><volume>1202</volume><fpage>111</fpage><lpage>134</lpage><pub-id pub-id-type="doi">10.3897/zookeys.1202.120478</pub-id></mixed-citation></tp:treatment-meta><tp:nomenclature><label>﻿</label><tp:taxon-name>
              <object-id xmlns:xlink="http://www.w3.org/1999/xlink" content-type="arpha" xlink:type="simple">67F6E141-DA86-5EBB-8D6C-CDE091835AAC</object-id>
              <tp:taxon-name-part taxon-name-part-type="genus" reg="Tapinoma">Tapinoma</tp:taxon-name-part>
              <tp:taxon-name-part taxon-name-part-type="species" reg="pulchellum">pulchellum</tp:taxon-name-part>
              <object-id xmlns:xlink="http://www.w3.org/1999/xlink" content-type="zoobank" xlink:type="simple">https://zoobank.org/E469ABF5-240D-4F47-B950-1FB131C8407E</object-id>
            </tp:taxon-name><tp:taxon-authority>Cover &amp; Rabeling</tp:taxon-authority><tp:taxon-status xmlns:xlink="http://www.w3.org/1999/xlink" xlink:type="simple">sp. nov.</tp:taxon-status></tp:nomenclature><tp:treatment-sec sec-type="diagnosis" id="SECID0EUJBG"><title>Diagnosis.</title><p>An apparently workerless, inquiline social parasite of <italic><tp:taxon-name><tp:taxon-name-part taxon-name-part-type="genus" reg="Tapinoma">Tapinoma</tp:taxon-name-part><tp:taxon-name-part taxon-name-part-type="species" reg="sessile">sessile</tp:taxon-name-part></tp:taxon-name></italic> exhibiting morphological traits of the inquiline syndrome. Queens and males are tiny, much smaller than the host workers, and are very similar to each other in size and habitus (Fig. <xref ref-type="fig" rid="F3">3</xref>, Table <xref ref-type="table" rid="T2">2</xref>). Females are apparently alate, but males are brachypterous. Both sexes have a reduced (5,4) palp formula and twelve antennal segments. Females have a flat anterior clypeal border, edentate mandibles, and a petiole with a small, dorsally rounded node in side view. Females most similar to but are readily distinguished from <italic><tp:taxon-name><tp:taxon-name-part taxon-name-part-type="genus" reg="Tapinoma">T.</tp:taxon-name-part><tp:taxon-name-part taxon-name-part-type="species" reg="incognitum">incognitum</tp:taxon-name-part></tp:taxon-name></italic> by differing palp count, edentate mandibles, anterior clypeal border, petiole shape, and propodeal profile (subangulate with short dorsal face and long, weakly concave posterior face versus rounded convexity in <italic><tp:taxon-name><tp:taxon-name-part taxon-name-part-type="genus" reg="Tapinoma">T.</tp:taxon-name-part><tp:taxon-name-part taxon-name-part-type="species" reg="incognitum">incognitum</tp:taxon-name-part></tp:taxon-name></italic>).</p><fig id="F3" position="float" orientation="portrait"><object-id xmlns:xlink="http://www.w3.org/1999/xlink" content-type="doi" xlink:type="simple">10.3897/zookeys.1202.120478.figure3</object-id><object-id xmlns:xlink="http://www.w3.org/1999/xlink" content-type="arpha" xlink:type="simple">7ACD3BE6-491A-57C4-A5F2-328A2E242581</object-id><label>Figure 3.</label><caption><p>Morphological comparison of the <italic><tp:taxon-name><tp:taxon-name-part taxon-name-part-type="genus" reg="Tapinoma">Tapinoma</tp:taxon-name-part><tp:taxon-name-part taxon-name-part-type="species" reg="pulchellum">pulchellum</tp:taxon-name-part></tp:taxon-name></italic> holotype queen <bold>A, C, E</bold> and a paratype male <bold>B, D, F</bold> in lateral <bold>A, B</bold> dorsal <bold>C, D</bold> and full-face <bold>E, F</bold> view. The type series was collected in two adjacent pitfall traps at Eno River State Park in North Carolina. Scale bars 0.5 mm (<bold>A, C–E</bold>); 0.25 mm (<bold>B, F</bold>).</p></caption><graphic xmlns:xlink="http://www.w3.org/1999/xlink" xlink:href="zookeys-1202-111_article-120478__-g003.jpg" position="float" orientation="portrait" xlink:type="simple" id="oo_1049988.jpg"><uri content-type="original_file" xlink:type="simple">https://binary.pensoft.net/fig/1049988</uri></graphic></fig></tp:treatment-sec><tp:treatment-sec sec-type="description" id="SECID0EJMBG"><title>Description.</title><p><bold><italic>Holotype</italic></bold> queen: <abbrev xmlns:xlink="http://www.w3.org/1999/xlink" xlink:title="Head Length" id="ABBRID0EUMBG" xlink:type="simple">HL</abbrev> 0.44, <abbrev xmlns:xlink="http://www.w3.org/1999/xlink" xlink:title="Head Width" id="ABBRID0EYMBG" xlink:type="simple">HW</abbrev> 0.50, <abbrev xmlns:xlink="http://www.w3.org/1999/xlink" xlink:title="Scape Length" id="ABBRID0E3MBG" xlink:type="simple">SL</abbrev> 0.44, <abbrev xmlns:xlink="http://www.w3.org/1999/xlink" xlink:title="Mesosoma Length" id="ABBRID0EANBG" xlink:type="simple">ML</abbrev> 0.76, <abbrev xmlns:xlink="http://www.w3.org/1999/xlink" xlink:title="Cephalic Index" id="ABBRID0EENBG" xlink:type="simple">CI</abbrev> 113, <abbrev xmlns:xlink="http://www.w3.org/1999/xlink" xlink:title="Scape Index" id="ABBRID0EINBG" xlink:type="simple">SI</abbrev> 88. Parasite queen notably smaller than host workers. Head in full-face view nearly square, dorsal margin straight with corners evenly rounded. Anterior margin of clypeus flat, median impression absent, posterior margin rounded, not projecting forward between antennal insertions. Mandibles reduced, apical tooth well developed, barely touching each other when mandibles are closed; other mandibular teeth absent. Antennae with 12 segments, scapes relatively short, surpassing the dorsal margin of head by less than their own width. Palp count 5,4. Mesosoma fully developed with typical modifications related to wing bearing. Propodeum in side view rounded, with short dorsal face and longer, slightly concave posterior face. Propodeal spiracles slightly elevated and conspicuous. Metapleural gland orifice reduced. In side view petiole with low, blunt node; viewed from the rear subrectangular in shape with dorsal margin flat to slightly convex. In dorsal view, four gastric tergites visible. Integument thin. Body surface covered with short, appressed pubescence; posterior margin of all gastric sternites and fourth gastric tergite with long erect setae. Color dark brown to yellowish brown, appendages pale yellow.</p><p><bold><italic>Paratype</italic></bold> male: <abbrev xmlns:xlink="http://www.w3.org/1999/xlink" xlink:title="Head Length" id="ABBRID0ETNBG" xlink:type="simple">HL</abbrev> 0.44, <abbrev xmlns:xlink="http://www.w3.org/1999/xlink" xlink:title="Head Width" id="ABBRID0EXNBG" xlink:type="simple">HW</abbrev> 0.50, <abbrev xmlns:xlink="http://www.w3.org/1999/xlink" xlink:title="Scape Length" id="ABBRID0E2NBG" xlink:type="simple">SL</abbrev> 0.44, <abbrev xmlns:xlink="http://www.w3.org/1999/xlink" xlink:title="Mesosoma Length" id="ABBRID0E6NBG" xlink:type="simple">ML</abbrev> 0.76, <abbrev xmlns:xlink="http://www.w3.org/1999/xlink" xlink:title="Cephalic Index" id="ABBRID0EDOBG" xlink:type="simple">CI</abbrev> 100, <abbrev xmlns:xlink="http://www.w3.org/1999/xlink" xlink:title="Scape Index" id="ABBRID0EHOBG" xlink:type="simple">SI</abbrev> 113. Specimen damaged, but largely intact. Head glued on to point next to body. Male small, approximately the same size as the queen, brachypterous, closely similar to the conspecific queen in habitus. Head square. Eyes small, maximum diameter ~ ¼ of head length. Individual ommatidia partly fused, lacking the distinct convex surface of each ommatidium; compound eyes appear as if coated with a translucent resin. Ocelli slightly elevated above the surface the head. Anterior margin of clypeus with a broad, median, shallow impression. Mandibles reduced in size, with a single large apical tooth but lacking other teeth or denticles. Antennae with 12 segments, scapes short. Palp count 5,4. Mesosoma well-developed with typical modifications related to wing bearing. In sideview, propodeum rounded, divided into dorsal and posterior surfaces of approximately equal length. Metapleural gland orifice absent/reduced. Petiole small, overhung by first gastric tergite, not entirely visible in dorsal view. In dorsal view, five gastric tergites visible. Wings vestigial, distorted, lacking venation. Body surface densely covered with short, appressed pubescence, except for the antennal scapes and flagellum, which are covered by a dense, very short, suberect pubescence. Color medium brown, appendages yellowish brown.</p></tp:treatment-sec><tp:treatment-sec sec-type="etymology" id="SECID0ELOBG"><title>Etymology.</title><p><italic><tp:taxon-name><tp:taxon-name-part taxon-name-part-type="genus" reg="Tapinoma">Tapinoma</tp:taxon-name-part><tp:taxon-name-part taxon-name-part-type="species" reg="pulchellum">pulchellum</tp:taxon-name-part></tp:taxon-name></italic> is a beautiful ant (Fig. <xref ref-type="fig" rid="F3">3</xref>) and also beautifully embodies the hallmark morphological traits of the inquiline syndrome. The specific epithet <italic><tp:taxon-name><tp:taxon-name-part taxon-name-part-type="genus" reg="Tapinoma"/><tp:taxon-name-part taxon-name-part-type="species" reg="pulchellum">pulchellum</tp:taxon-name-part></tp:taxon-name></italic> is the singular nominative neuter of the Latin adjective <italic>pulchellus</italic>, which is the diminutive of <italic>pulcher</italic>, meaning pretty or beautiful.</p></tp:treatment-sec><tp:treatment-sec sec-type="type locality" id="SECID0EOPBG"><title>Type locality.</title><p>U.S.A., North Carolina, Orange County, Eno River State Park, 8 miles northwest of downtown Durham; open field adjacent to the Eno Trace trailhead. GPS: <named-content xmlns:xlink="http://www.w3.org/1999/xlink" content-type="dwc:verbatimCoordinates" xlink:type="simple"><named-content content-type="geo-json" specific-use="{&#34;type&#34;:&#34;Point&#34;,&#34;coordinates&#34;:[-79.008000,36.073000]}" id="NCID0EXPBG" xlink:type="simple">36.073°N, 79.008°W</named-content></named-content>; elevation 460’ (140 m). Large, maintained open field surrounded by mature secondary oak-hickory forest. The field was dominated by scattered <italic><tp:taxon-name><tp:taxon-name-part taxon-name-part-type="genus" reg="Juniperus">Juniperus</tp:taxon-name-part><tp:taxon-name-part taxon-name-part-type="species" reg="virginiana">virginiana</tp:taxon-name-part></tp:taxon-name></italic> to 30’ tall plus a few young <italic><tp:taxon-name><tp:taxon-name-part taxon-name-part-type="genus" reg="Pinus">Pinus</tp:taxon-name-part><tp:taxon-name-part taxon-name-part-type="species" reg="virginiana">virginiana</tp:taxon-name-part></tp:taxon-name></italic>. Dense, grassy-herbaceous vegetation plus young Sweetgum (<italic><tp:taxon-name><tp:taxon-name-part taxon-name-part-type="genus" reg="Liquidambar">Liquidambar</tp:taxon-name-part><tp:taxon-name-part taxon-name-part-type="species" reg="styraciflua">styraciflua</tp:taxon-name-part></tp:taxon-name></italic>) up to 8’ tall. Sandy clay soil. The holotype queen was found in pitfall sample 13F 4,2. The paratype male was found in pitfall sample 13F 5,1. There is also a worker of the potential host from pitfall sample 13F 5,3. Collected by Amy Arnett in June 1997.</p></tp:treatment-sec><tp:treatment-sec sec-type="type material" id="SECID0E4QBG"><title>Type material.</title><p><bold><italic>Holotype</italic></bold> queen (MCZENT 00806459). <bold><italic>Paratype</italic></bold> male (MCZENT 00806460; same collecting locality as holotype). Holotype and paratype deposited in the <named-content xmlns:xlink="http://www.w3.org/1999/xlink" content-type="dwc:institutional_code" xlink:title="Museum of Comparative Zoology, Harvard University, Cambridge, MA, U.S.A." xlink:href="http://grbio.org/institution/museum-comparative-zoology" xlink:type="simple">MCZC</named-content>.</p></tp:treatment-sec><tp:treatment-sec sec-type="discussion" id="SECID0EPRBG"><title>Discussion and biology.</title><p><italic><tp:taxon-name><tp:taxon-name-part taxon-name-part-type="genus" reg="Tapinoma">Tapinoma</tp:taxon-name-part><tp:taxon-name-part taxon-name-part-type="species" reg="pulchellum">pulchellum</tp:taxon-name-part></tp:taxon-name></italic> is known from only two specimens: a dealate female and a damaged male, which both exhibit typical characters of the morphological inquiline syndrome (Fig. <xref ref-type="fig" rid="F3">3</xref>, Table <xref ref-type="table" rid="T2">2</xref>). <italic><tp:taxon-name><tp:taxon-name-part taxon-name-part-type="genus" reg="Tapinoma">Tapinoma</tp:taxon-name-part><tp:taxon-name-part taxon-name-part-type="species" reg="pulchellum">pulchellum</tp:taxon-name-part></tp:taxon-name></italic> is closely similar to <italic><tp:taxon-name><tp:taxon-name-part taxon-name-part-type="genus" reg="Tapinoma">T.</tp:taxon-name-part><tp:taxon-name-part taxon-name-part-type="species" reg="incognitum">incognitum</tp:taxon-name-part></tp:taxon-name></italic>, from which it can be readily distinguished by the palp formula of both queens and males, the edentate mandibles, the flat anterior clypeal border, the petiole shape, and the unique propodeal profile. This striking similarity makes it highly probable that <italic><tp:taxon-name><tp:taxon-name-part taxon-name-part-type="genus" reg="Tapinoma">T.</tp:taxon-name-part><tp:taxon-name-part taxon-name-part-type="species" reg="pulchellum">pulchellum</tp:taxon-name-part></tp:taxon-name></italic> is a workerless inquiline, similar in its life-history to <italic><tp:taxon-name><tp:taxon-name-part taxon-name-part-type="genus" reg="Tapinoma">T.</tp:taxon-name-part><tp:taxon-name-part taxon-name-part-type="species" reg="incognitum">incognitum</tp:taxon-name-part></tp:taxon-name></italic>.</p><p>Both specimens were recovered from adjacent pitfall traps at the type locality in Eno River State Park in North Carolina. Accordingly, <italic><tp:taxon-name><tp:taxon-name-part taxon-name-part-type="genus" reg="Tapinoma">T.</tp:taxon-name-part><tp:taxon-name-part taxon-name-part-type="species" reg="pulchellum">pulchellum</tp:taxon-name-part></tp:taxon-name></italic> has not been observed in mixed colonies with its host. However, <italic><tp:taxon-name><tp:taxon-name-part taxon-name-part-type="genus" reg="Tapinoma">T.</tp:taxon-name-part><tp:taxon-name-part taxon-name-part-type="species" reg="sessile">sessile</tp:taxon-name-part></tp:taxon-name></italic> is the only <italic><tp:taxon-name><tp:taxon-name-part taxon-name-part-type="genus" reg="Tapinoma">Tapinoma</tp:taxon-name-part></tp:taxon-name></italic> species at the type locality, so <italic><tp:taxon-name><tp:taxon-name-part taxon-name-part-type="genus" reg="Tapinoma">T.</tp:taxon-name-part><tp:taxon-name-part taxon-name-part-type="species" reg="sessile">sessile</tp:taxon-name-part></tp:taxon-name></italic> is almost certainly the host of <italic><tp:taxon-name><tp:taxon-name-part taxon-name-part-type="genus" reg="Tapinoma">T.</tp:taxon-name-part><tp:taxon-name-part taxon-name-part-type="species" reg="pulchellum">pulchellum</tp:taxon-name-part></tp:taxon-name></italic>. Visits to the type locality in 2011 and 2012 failed to turn up additional specimens of <italic><tp:taxon-name><tp:taxon-name-part taxon-name-part-type="genus" reg="Tapinoma">T.</tp:taxon-name-part><tp:taxon-name-part taxon-name-part-type="species" reg="pulchellum">pulchellum</tp:taxon-name-part></tp:taxon-name></italic> but allowed observations of the putative host at that site. The field contained a dense population of <italic><tp:taxon-name><tp:taxon-name-part taxon-name-part-type="genus" reg="Tapinoma">Tapinoma</tp:taxon-name-part><tp:taxon-name-part taxon-name-part-type="species" reg="sessile">sessile</tp:taxon-name-part></tp:taxon-name></italic>, and nests were located at the base of grass clumps or in the dense grassy thatch that covered the ground under the living vegetation. The <italic><tp:taxon-name><tp:taxon-name-part taxon-name-part-type="genus" reg="Tapinoma">T.</tp:taxon-name-part><tp:taxon-name-part taxon-name-part-type="species" reg="sessile">sessile</tp:taxon-name-part></tp:taxon-name></italic> population was unusual. Colonies were large, with more than 4,000–5,000 ants, and uniformly monogynous. Both workers and queens were larger than the average size for <italic><tp:taxon-name><tp:taxon-name-part taxon-name-part-type="genus" reg="Tapinoma">T.</tp:taxon-name-part><tp:taxon-name-part taxon-name-part-type="species" reg="sessile">sessile</tp:taxon-name-part></tp:taxon-name></italic>. Sexuals were not present, indicating that the mating flights had taken place already in early July.</p></tp:treatment-sec><tp:treatment-sec><!--Section generated to contain objects referenced in tp:taxon-treatment.--><table-wrap id="T2" position="float" orientation="portrait"><label>Table 2.</label><caption><p>Morphological and life history traits characteristic of the inquiline syndrome in <italic><tp:taxon-name><tp:taxon-name-part taxon-name-part-type="genus" reg="Tapinoma">Tapinoma</tp:taxon-name-part></tp:taxon-name></italic> ants. Morphological reductions are determined by comparisons to the host, <italic><tp:taxon-name><tp:taxon-name-part taxon-name-part-type="genus" reg="Tapinoma">Tapinoma</tp:taxon-name-part><tp:taxon-name-part taxon-name-part-type="species" reg="sessile">sessile</tp:taxon-name-part></tp:taxon-name></italic>, which is included in this table (traits modified from <xref ref-type="bibr" rid="B25">Kutter 1968</xref>; <xref ref-type="bibr" rid="B46">Wilson 1971</xref>, <xref ref-type="bibr" rid="B47">1984</xref>; <xref ref-type="bibr" rid="B37">Rabeling et al. 2019</xref>; <xref ref-type="bibr" rid="B31">Prebus et al. 2023</xref>).</p></caption><table id="TID0ESAAI" rules="all"><tbody><tr><th rowspan="2" colspan="1"/><th rowspan="1" colspan="1">Host</th><th rowspan="1" colspan="4">Social parasites</th></tr><tr><th rowspan="1" colspan="1">
                      <italic>
                        <tp:taxon-name><tp:taxon-name-part taxon-name-part-type="genus" reg="Tapinoma">T.</tp:taxon-name-part><tp:taxon-name-part taxon-name-part-type="species" reg="sessile">sessile</tp:taxon-name-part></tp:taxon-name>
                      </italic>
                    </th><th rowspan="1" colspan="1">
                      <italic>
                        <tp:taxon-name><tp:taxon-name-part taxon-name-part-type="genus" reg="Tapinoma">T.</tp:taxon-name-part><tp:taxon-name-part taxon-name-part-type="species" reg="shattucki">shattucki</tp:taxon-name-part></tp:taxon-name>
                      </italic>
                    </th><th rowspan="1" colspan="1">
                      <italic>
                        <tp:taxon-name><tp:taxon-name-part taxon-name-part-type="genus" reg="Tapinoma">T.</tp:taxon-name-part><tp:taxon-name-part taxon-name-part-type="species" reg="inflatiscapus">inflatiscapus</tp:taxon-name-part></tp:taxon-name>
                      </italic>
                    </th><th rowspan="1" colspan="1">
                      <italic>
                        <tp:taxon-name><tp:taxon-name-part taxon-name-part-type="genus" reg="Tapinoma">T.</tp:taxon-name-part><tp:taxon-name-part taxon-name-part-type="species" reg="incognitum">incognitum</tp:taxon-name-part></tp:taxon-name>
                      </italic>
                    </th><th rowspan="1" colspan="1">
                      <italic>
                        <tp:taxon-name><tp:taxon-name-part taxon-name-part-type="genus" reg="Tapinoma">T.</tp:taxon-name-part><tp:taxon-name-part taxon-name-part-type="species" reg="pulchellum">pulchellum</tp:taxon-name-part></tp:taxon-name>
                      </italic>
                    </th></tr><tr><td rowspan="1" colspan="1">Worker caste absent</td><td rowspan="1" colspan="1">–</td><td rowspan="1" colspan="1">+</td><td rowspan="1" colspan="1">+</td><td rowspan="1" colspan="1">+</td><td rowspan="1" colspan="1">? (+)</td></tr><tr><td rowspan="1" colspan="1">Multiple egg laying host queens present (host polygyny)</td><td rowspan="1" colspan="1">+</td><td rowspan="1" colspan="1">? (–)</td><td rowspan="1" colspan="1">–</td><td rowspan="1" colspan="1">+</td><td rowspan="1" colspan="1">?</td></tr><tr><td rowspan="1" colspan="1">Multiple egg laying parasite queens present in host colony (parasite polygyny)</td><td rowspan="1" colspan="1">n/a</td><td rowspan="1" colspan="1">+</td><td rowspan="1" colspan="1">?</td><td rowspan="1" colspan="1">+</td><td rowspan="1" colspan="1">?</td></tr><tr><td rowspan="1" colspan="1">Parasite queen coexists with host queen (host queen tolerance)</td><td rowspan="1" colspan="1">n/a</td><td rowspan="1" colspan="1">? (–)</td><td rowspan="1" colspan="1">–</td><td rowspan="1" colspan="1">+</td><td rowspan="1" colspan="1">? (+)</td></tr><tr><td rowspan="1" colspan="1">Adelphogamy (inside nest mating)</td><td rowspan="1" colspan="1">–</td><td rowspan="1" colspan="1">? (–)</td><td rowspan="1" colspan="1">?</td><td rowspan="1" colspan="1">+</td><td rowspan="1" colspan="1">?</td></tr><tr><td rowspan="1" colspan="1">Gynaecomorphism (gyne-like male morphology)</td><td rowspan="1" colspan="1">–</td><td rowspan="1" colspan="1">–</td><td rowspan="1" colspan="1">–</td><td rowspan="1" colspan="1">+</td><td rowspan="1" colspan="1">+</td></tr><tr><td rowspan="2" colspan="1">Fragmented populations, limited geographic distribution</td><td rowspan="1" colspan="1">–</td><td rowspan="1" colspan="1">+</td><td rowspan="1" colspan="1">+</td><td rowspan="1" colspan="1">+</td><td rowspan="1" colspan="1">+</td></tr><tr><td rowspan="1" colspan="1">(North America)</td><td rowspan="1" colspan="1">(2 localities in MA)</td><td rowspan="1" colspan="1">(UT, CO)</td><td rowspan="1" colspan="1">(type locality, UT)</td><td rowspan="1" colspan="1">(type locality, NC)</td></tr><tr><td rowspan="2" colspan="1">Reduced body size</td><td rowspan="2" colspan="1">–</td><td rowspan="1" colspan="1">+</td><td rowspan="1" colspan="1">+</td><td rowspan="1" colspan="1">+</td><td rowspan="1" colspan="1">+</td></tr><tr><td rowspan="1" colspan="1">(size of host worker)</td><td rowspan="1" colspan="1">(size of host worker)</td><td rowspan="1" colspan="1">(smaller than host worker)</td><td rowspan="1" colspan="1">(smaller than host worker)</td></tr><tr><td rowspan="1" colspan="1">Exoskeleton becomes thinner and less pigmented</td><td rowspan="1" colspan="1">–</td><td rowspan="1" colspan="1">+</td><td rowspan="1" colspan="1">+</td><td rowspan="1" colspan="1">+</td><td rowspan="1" colspan="1">+</td></tr><tr><td rowspan="2" colspan="1">Number of antennal segments reduced in females</td><td rowspan="1" colspan="1">–</td><td rowspan="1" colspan="1">–</td><td rowspan="1" colspan="1">–</td><td rowspan="1" colspan="1">–</td><td rowspan="1" colspan="1">–</td></tr><tr><td rowspan="1" colspan="1">(♀: 12)</td><td rowspan="1" colspan="1">(♀: 12)</td><td rowspan="1" colspan="1">(♀: 12)</td><td rowspan="1" colspan="1">(♀: 12)</td><td rowspan="1" colspan="1">(♀: 12)</td></tr><tr><td rowspan="2" colspan="1">Number of antennal segments reduced in males</td><td rowspan="1" colspan="1">–</td><td rowspan="1" colspan="1">–</td><td rowspan="1" colspan="1">–</td><td rowspan="1" colspan="1">+</td><td rowspan="1" colspan="1">+</td></tr><tr><td rowspan="1" colspan="1">(♂: 13)</td><td rowspan="1" colspan="1">(♂: 13)</td><td rowspan="1" colspan="1">(♂: 13)</td><td rowspan="1" colspan="1">(♂: 12)</td><td rowspan="1" colspan="1">(♂: 12)</td></tr><tr><td rowspan="2" colspan="1">Number of maxillary and labial pals (palp formula) reduced in females</td><td rowspan="1" colspan="1">–</td><td rowspan="1" colspan="1">+</td><td rowspan="1" colspan="1">+</td><td rowspan="1" colspan="1">+</td><td rowspan="1" colspan="1">+</td></tr><tr><td rowspan="1" colspan="1">(♀: 6,4)</td><td rowspan="1" colspan="1">(♀: 5,4)</td><td rowspan="1" colspan="1">(♀: 5,4)</td><td rowspan="1" colspan="1">(♀: 4,3)</td><td rowspan="1" colspan="1">(♀: 5,4)</td></tr><tr><td rowspan="2" colspan="1">Number of maxillary and labial pals (palp formula) reduced in males</td><td rowspan="1" colspan="1">–</td><td rowspan="1" colspan="1">+</td><td rowspan="1" colspan="1">–</td><td rowspan="1" colspan="1">+</td><td rowspan="1" colspan="1">+</td></tr><tr><td rowspan="1" colspan="1">(♂: 6,4)</td><td rowspan="1" colspan="1">(♂: 5,4)</td><td rowspan="1" colspan="1">(♂: 6,4)</td><td rowspan="1" colspan="1">(♂: 5,3)</td><td rowspan="1" colspan="1">(♂: 5,4)</td></tr><tr><td rowspan="2" colspan="1">Reduced mandibular dentition</td><td rowspan="1" colspan="1">–</td><td rowspan="1" colspan="1">–</td><td rowspan="1" colspan="1">–</td><td rowspan="1" colspan="1">+</td><td rowspan="1" colspan="1">+</td></tr><tr><td rowspan="1" colspan="1">14 teeth</td><td rowspan="1" colspan="1">(10–11 denticles)</td><td rowspan="1" colspan="1">(11 denticles)</td><td rowspan="1" colspan="1">(2–4 denticles, plus apical tooth)</td><td rowspan="1" colspan="1">(only apical tooth)</td></tr><tr><td rowspan="2" colspan="1">Reduced wings in females</td><td rowspan="1" colspan="1">–</td><td rowspan="1" colspan="1">–</td><td rowspan="1" colspan="1">–</td><td rowspan="1" colspan="1">+</td><td rowspan="1" colspan="1">–</td></tr><tr><td rowspan="1" colspan="1">(♀ capable of flying)</td><td rowspan="1" colspan="1">(♀ capable of flying)</td><td rowspan="1" colspan="1">(♀ capable of flying)</td><td rowspan="1" colspan="1">(♀: wings deciduous)</td><td rowspan="1" colspan="1">(♀: winged)</td></tr><tr><td rowspan="2" colspan="1">Reduced wings in males</td><td rowspan="1" colspan="1">–</td><td rowspan="1" colspan="1">–</td><td rowspan="1" colspan="1">–</td><td rowspan="1" colspan="1">+</td><td rowspan="1" colspan="1">+</td></tr><tr><td rowspan="1" colspan="1">(♂ capable of flying)</td><td rowspan="1" colspan="1">(♂ capable of flying)</td><td rowspan="1" colspan="1">(♂ capable of flying)</td><td rowspan="1" colspan="1">(♂: brachypterous)</td><td rowspan="1" colspan="1">(♂: brachypterous)</td></tr><tr><td rowspan="1" colspan="1">Petiole thickened</td><td rowspan="1" colspan="1">–</td><td rowspan="1" colspan="1">–</td><td rowspan="1" colspan="1">–</td><td rowspan="1" colspan="1">+</td><td rowspan="1" colspan="1">+</td></tr></tbody></table></table-wrap></tp:treatment-sec><ref-list><ref id="B25"><mixed-citation xmlns:xlink="http://www.w3.org/1999/xlink" xlink:type="simple"><person-group><name name-style="western"><surname>Kutter</surname><given-names>H</given-names></name></person-group> (<year>1968</year>) <article-title>Die sozialparasitischen Ameisen der Schweiz.</article-title><source>Neujahrsblatt der Naturforschenden Gesellschaft in Zürich</source><volume>171</volume>: <fpage>1</fpage>–<lpage>62</lpage>.</mixed-citation></ref><ref id="B46"><mixed-citation xmlns:xlink="http://www.w3.org/1999/xlink" xlink:type="simple"><person-group><name name-style="western"><surname>Wilson</surname><given-names>EO</given-names></name></person-group> (<year>1971</year>) <source>The Insect Societies.</source><publisher-name>Belknap Press</publisher-name>, <publisher-loc>Harvard University, Cambridge, Massachusetts</publisher-loc>, <size units="page">548 pp</size>.</mixed-citation></ref><ref id="B47"><mixed-citation xmlns:xlink="http://www.w3.org/1999/xlink" xlink:type="simple"><person-group><name name-style="western"><surname>Wilson</surname><given-names>EO</given-names></name></person-group> (<year>1984</year>) <article-title>Tropical social parasites in the ant genus <italic><tp:taxon-name><tp:taxon-name-part taxon-name-part-type="genus">Pheidole</tp:taxon-name-part></tp:taxon-name></italic>, with an analysis of the anatomical parasitic syndrome (<tp:taxon-name><tp:taxon-name-part taxon-name-part-type="order">Hymenoptera</tp:taxon-name-part></tp:taxon-name>: <tp:taxon-name><tp:taxon-name-part taxon-name-part-type="family">Formicidae</tp:taxon-name-part></tp:taxon-name>).</article-title><source>Insectes Sociaux</source><volume>31</volume>(<issue>3</issue>): <fpage>316</fpage>–<lpage>334</lpage>. <ext-link xlink:href="10.1007/BF02223615" ext-link-type="doi" xlink:type="simple">https://doi.org/10.1007/BF02223615</ext-link></mixed-citation></ref><ref id="B37"><mixed-citation xmlns:xlink="http://www.w3.org/1999/xlink" xlink:type="simple"><person-group><name name-style="western"><surname>Rabeling</surname><given-names>C</given-names></name><name name-style="western"><surname>Messer</surname><given-names>S</given-names></name><name name-style="western"><surname>Lacau</surname><given-names>S</given-names></name><name name-style="western"><surname>Nascimento</surname><given-names>IC</given-names></name><name name-style="western"><surname>Bacci</surname><given-names>M</given-names></name><name name-style="western"><surname>Delabie</surname><given-names>JHC</given-names></name></person-group> (<year>2019</year>) <article-title><italic><tp:taxon-name><tp:taxon-name-part taxon-name-part-type="genus">Acromyrmex</tp:taxon-name-part><tp:taxon-name-part taxon-name-part-type="species">fowleri</tp:taxon-name-part></tp:taxon-name></italic>: A new inquiline social parasite species of leaf-cutting ants from South America, with a discussion of social parasite biogeography in the Neotropical region.</article-title><source>Insectes Sociaux</source><volume>66</volume>(<issue>3</issue>): <fpage>435</fpage>–<lpage>451</lpage>. <ext-link xlink:href="10.1007/s00040-019-00705-z" ext-link-type="doi" xlink:type="simple">https://doi.org/10.1007/s00040-019-00705-z</ext-link></mixed-citation></ref><ref id="B31"><mixed-citation xmlns:xlink="http://www.w3.org/1999/xlink" xlink:type="simple"><person-group><name name-style="western"><surname>Prebus</surname><given-names>M</given-names></name><name name-style="western"><surname>Georgiev</surname><given-names>BB</given-names></name><name name-style="western"><surname>van de Kamp</surname><given-names>T</given-names></name><name name-style="western"><surname>Hamann</surname><given-names>E</given-names></name><name name-style="western"><surname>Baker</surname><given-names>I</given-names></name><name name-style="western"><surname>Rabeling</surname><given-names>C</given-names></name></person-group> (<year>2023</year>) <article-title>The rediscovery of the putative ant social parasite <italic><tp:taxon-name><tp:taxon-name-part taxon-name-part-type="genus">Manica</tp:taxon-name-part><tp:taxon-name-part taxon-name-part-type="species">parasitica</tp:taxon-name-part></tp:taxon-name></italic> syn. nov. (<tp:taxon-name><tp:taxon-name-part taxon-name-part-type="order">Hymenoptera</tp:taxon-name-part></tp:taxon-name>: <tp:taxon-name><tp:taxon-name-part taxon-name-part-type="family">Formicidae</tp:taxon-name-part></tp:taxon-name>) reveals an unexpected endoparasite syndrome.</article-title><source>Biology Letters</source><volume>19</volume>(<issue>12</issue>): <fpage>20230399</fpage>. <ext-link xlink:href="10.1098/rsbl.2023.0399" ext-link-type="doi" xlink:type="simple">https://doi.org/10.1098/rsbl.2023.0399</ext-link></mixed-citation></ref></ref-list></tp:taxon-treatment>
