# Supplementary material for: ﻿Four new inquiline social parasite species in the dolichoderine ant genus Tapinoma (Hymenoptera, Formicidae)
Source: Zookeys. 2024 May 15;1202:111–34. doi: 10.3897/zookeys.1202.120478 (PMC11112158; doi:10.3897/zookeys.1202.120478)
Supplement: XML Treatment for Tapinoma shattucki [file zookeys.1202.120478-treatment4.xml]

<!DOCTYPE tp:taxon-treatment
  PUBLIC "-//TaxonX//DTD Taxonomic Treatment Publishing DTD v0 20100105//EN" "tax-treatment-NSO.dtd">
<tp:taxon-treatment xmlns:tp="http://www.plazi.org/taxpub"><tp:treatment-meta><kwd-group><label>Taxon classification</label><kwd>
                <named-content content-type="kingdom">Animalia</named-content>
              </kwd><kwd>
                <named-content content-type="order">Hymenoptera</named-content>
              </kwd><kwd>
                <named-content content-type="family">Formicidae</named-content>
              </kwd></kwd-group><mixed-citation publication-type="journal"><person-group><name><surname>Cover</surname><given-names>Stefan P.</given-names></name><name><surname>Rabeling</surname><given-names>Christian</given-names></name></person-group><article-title>﻿Four new inquiline social parasite species in the dolichoderine ant genus <italic><tp:taxon-name><tp:taxon-name-part taxon-name-part-type="genus" reg="Tapinoma">Tapinoma</tp:taxon-name-part></tp:taxon-name></italic> (<tp:taxon-name><tp:taxon-name-part taxon-name-part-type="order">Hymenoptera</tp:taxon-name-part></tp:taxon-name>, <tp:taxon-name><tp:taxon-name-part taxon-name-part-type="family">Formicidae</tp:taxon-name-part></tp:taxon-name>)</article-title><source>Zookeys</source><day>15</day><month>05</month><year>2024</year><volume>1202</volume><fpage>111</fpage><lpage>134</lpage><pub-id pub-id-type="doi">10.3897/zookeys.1202.120478</pub-id></mixed-citation></tp:treatment-meta><tp:nomenclature><label>﻿</label><tp:taxon-name>
              <object-id xmlns:xlink="http://www.w3.org/1999/xlink" content-type="arpha" xlink:type="simple">139E1346-A3B6-565C-A75D-23A65D0934C6</object-id>
              <tp:taxon-name-part taxon-name-part-type="genus" reg="Tapinoma">Tapinoma</tp:taxon-name-part>
              <tp:taxon-name-part taxon-name-part-type="species" reg="shattucki">shattucki</tp:taxon-name-part>
              <object-id xmlns:xlink="http://www.w3.org/1999/xlink" content-type="zoobank" xlink:type="simple">https://zoobank.org/573C25EE-4870-459E-82B0-C54DD83F4990</object-id>
            </tp:taxon-name><tp:taxon-authority>Cover &amp; Rabeling</tp:taxon-authority><tp:taxon-status xmlns:xlink="http://www.w3.org/1999/xlink" xlink:type="simple">sp. nov.</tp:taxon-status></tp:nomenclature><tp:treatment-sec sec-type="diagnosis" id="SECID0E5XBG"><title>Diagnosis.</title><p>An apparently workerless inquiline social parasite of <italic><tp:taxon-name><tp:taxon-name-part taxon-name-part-type="genus" reg="Tapinoma">Tapinoma</tp:taxon-name-part><tp:taxon-name-part taxon-name-part-type="species" reg="sessile">sessile</tp:taxon-name-part></tp:taxon-name></italic> showing relatively few morphological indications of its parasitic lifestyle. <italic><tp:taxon-name><tp:taxon-name-part taxon-name-part-type="genus" reg="Tapinoma">Tapinoma</tp:taxon-name-part><tp:taxon-name-part taxon-name-part-type="species" reg="shattucki">shattucki</tp:taxon-name-part></tp:taxon-name></italic> queens and males superficially resemble those of the host, except for their smaller size, more delicate habitus, and notably reduced size of the metasoma relative to the mesosoma (Fig. <xref ref-type="fig" rid="F4">4</xref>, Table <xref ref-type="table" rid="T2">2</xref>). Both sexes are fully alate and seem capable of flying. Female and male palp formulae reduced to 5,4. In lateral view, propodeum of female and male forming a single, flat posterior surface, and the petiolar scale is vestigial or absent. In the male, sides of head strongly convex, head nearly circular exclusive of the compound eyes in full-face view. In <italic><tp:taxon-name><tp:taxon-name-part taxon-name-part-type="genus" reg="Tapinoma">T.</tp:taxon-name-part><tp:taxon-name-part taxon-name-part-type="species" reg="shattucki">shattucki</tp:taxon-name-part></tp:taxon-name></italic>, males exhibit morphology similar to their free-living congeners. Females may be easily distinguished from other <italic><tp:taxon-name><tp:taxon-name-part taxon-name-part-type="genus" reg="Tapinoma">Tapinoma</tp:taxon-name-part></tp:taxon-name></italic> species by their palp count, propodeal profile, small body size, and reduced metasoma size relative to the mesosoma.</p><fig id="F4" position="float" orientation="portrait"><object-id xmlns:xlink="http://www.w3.org/1999/xlink" content-type="doi" xlink:type="simple">10.3897/zookeys.1202.120478.figure4</object-id><object-id xmlns:xlink="http://www.w3.org/1999/xlink" content-type="arpha" xlink:type="simple">998CF923-697C-5A44-B1E5-F1515DA4B63C</object-id><label>Figure 4.</label><caption><p>Morphological comparison of the <italic><tp:taxon-name><tp:taxon-name-part taxon-name-part-type="genus" reg="Tapinoma">Tapinoma</tp:taxon-name-part><tp:taxon-name-part taxon-name-part-type="species" reg="shattucki">shattucki</tp:taxon-name-part></tp:taxon-name></italic> holotype queen <bold>A, E</bold> and a paratype male <bold>B, D, F</bold> in lateral <bold>A, B</bold> dorsal <bold>D</bold> and full-face <bold>E, F</bold> view. For the dorsal view of the <italic><tp:taxon-name><tp:taxon-name-part taxon-name-part-type="genus" reg="Tapinoma">T.</tp:taxon-name-part><tp:taxon-name-part taxon-name-part-type="species" reg="shattucki">shattucki</tp:taxon-name-part></tp:taxon-name></italic> queen <bold>C</bold>, a dealate paratype was photographed. The type series was collected in Stow, Massachusetts and belongs to a single nest series with the collection code SPC 7633. Scale bar: 0.5 mm (<bold>A–F</bold>).</p></caption><graphic xmlns:xlink="http://www.w3.org/1999/xlink" xlink:href="zookeys-1202-111_article-120478__-g004.jpg" position="float" orientation="portrait" xlink:type="simple" id="oo_1049989.jpg"><uri content-type="original_file" xlink:type="simple">https://binary.pensoft.net/fig/1049989</uri></graphic></fig><fig id="F5" position="float" orientation="portrait"><object-id xmlns:xlink="http://www.w3.org/1999/xlink" content-type="doi" xlink:type="simple">10.3897/zookeys.1202.120478.figure5</object-id><object-id xmlns:xlink="http://www.w3.org/1999/xlink" content-type="arpha" xlink:type="simple">A4E7F50C-0337-5B02-B3A2-C082D36EAAC9</object-id><label>Figure 5.</label><caption><p>Morphological comparison of a <italic><tp:taxon-name><tp:taxon-name-part taxon-name-part-type="genus" reg="Tapinoma">Tapinoma</tp:taxon-name-part><tp:taxon-name-part taxon-name-part-type="species" reg="sessile">sessile</tp:taxon-name-part></tp:taxon-name></italic> queen <bold>A, C, E</bold> and a male <bold>B, D, F</bold> in lateral <bold>A, B</bold>, dorsal <bold>C, D</bold>, and full-face <bold>E, F</bold> view. Individuals were collected in the Black Forest in Colorado and belong to a single nest series with the collection code SPC 4118. Scale bar: 0.5 mm (<bold>A–F</bold>).</p></caption><graphic xmlns:xlink="http://www.w3.org/1999/xlink" xlink:href="zookeys-1202-111_article-120478__-g005.jpg" position="float" orientation="portrait" xlink:type="simple" id="oo_1049990.jpg"><uri content-type="original_file" xlink:type="simple">https://binary.pensoft.net/fig/1049990</uri></graphic></fig></tp:treatment-sec><tp:treatment-sec sec-type="description" id="SECID0EJ3BG"><title>Description.</title><p><bold><italic>Holotype</italic></bold> queen: <abbrev xmlns:xlink="http://www.w3.org/1999/xlink" xlink:title="Head Length" id="ABBRID0EU3BG" xlink:type="simple">HL</abbrev> 0.65, <abbrev xmlns:xlink="http://www.w3.org/1999/xlink" xlink:title="Head Width" id="ABBRID0EY3BG" xlink:type="simple">HW</abbrev> 0.59, <abbrev xmlns:xlink="http://www.w3.org/1999/xlink" xlink:title="Scape Length" id="ABBRID0E33BG" xlink:type="simple">SL</abbrev> 0.59, <abbrev xmlns:xlink="http://www.w3.org/1999/xlink" xlink:title="Mesosoma Length" id="ABBRID0EA4BG" xlink:type="simple">ML</abbrev> 0.88, <abbrev xmlns:xlink="http://www.w3.org/1999/xlink" xlink:title="Cephalic Index" id="ABBRID0EE4BG" xlink:type="simple">CI</abbrev> 91, <abbrev xmlns:xlink="http://www.w3.org/1999/xlink" xlink:title="Scape Index" id="ABBRID0EI4BG" xlink:type="simple">SI</abbrev> 100. <italic><tp:taxon-name><tp:taxon-name-part taxon-name-part-type="genus" reg="Tapinoma">Tapinoma</tp:taxon-name-part><tp:taxon-name-part taxon-name-part-type="species" reg="shattucki">shattucki</tp:taxon-name-part></tp:taxon-name></italic> superficially resembles a miniature form of <italic><tp:taxon-name><tp:taxon-name-part taxon-name-part-type="genus" reg="Tapinoma">T.</tp:taxon-name-part><tp:taxon-name-part taxon-name-part-type="species" reg="sessile">sessile</tp:taxon-name-part></tp:taxon-name></italic>. Head parallel sided, slightly longer than wide (<abbrev xmlns:xlink="http://www.w3.org/1999/xlink" xlink:title="Cephalic Index" id="ABBRID0EC5BG" xlink:type="simple">CI</abbrev>), dorsal margin of head straight with corners evenly rounded. Anterior margin of clypeus with broad, shallow median impression; posterior margin rounded, projecting between antennal insertions. Mandibles well developed, overlapping when closed, with 10 or 11 teeth or denticles; apical and preapical teeth well developed, distinctly larger than remaining teeth; apical tooth slightly larger than the subapical. Antennae with 12 segments, scapes long, clearly surpassing the dorsal margin of head by more than their own width. Palp formula 5,4. Mesosoma with typical modifications related to wing bearing; wings fully developed. In side view, propodeum lacking clear division into dorsal and posterior surfaces; appears as a single long, sloping posterior face. Metapleural gland orifice large and round in oblique view; orifice guarded by erect, long setae pointing inwards. Petiole small, scale absent, overhung by first gastric tergite, not visible in dorsal view. In dorsal view, three gastric tergites visible; fourth tergite mostly hidden underneath the third. Body surface covered with micro-sculpture resembling a honeycomb, and short, appressed pubescence. Color medium to dark brown, appendages yellowish to reddish brown. Paratype queens (<italic>n</italic> = 8): <abbrev xmlns:xlink="http://www.w3.org/1999/xlink" xlink:title="Head Length" id="ABBRID0EI5BG" xlink:type="simple">HL</abbrev> 0.62–0.65, <abbrev xmlns:xlink="http://www.w3.org/1999/xlink" xlink:title="Head Width" id="ABBRID0EM5BG" xlink:type="simple">HW</abbrev> 0.53–0.59, <abbrev xmlns:xlink="http://www.w3.org/1999/xlink" xlink:title="Scape Length" id="ABBRID0EQ5BG" xlink:type="simple">SL</abbrev> 0.59–0.62, <abbrev xmlns:xlink="http://www.w3.org/1999/xlink" xlink:title="Mesosoma Length" id="ABBRID0EU5BG" xlink:type="simple">ML</abbrev> 0.85–0.94, <abbrev xmlns:xlink="http://www.w3.org/1999/xlink" xlink:title="Cephalic Index" id="ABBRID0EY5BG" xlink:type="simple">CI</abbrev> 86–95, <abbrev xmlns:xlink="http://www.w3.org/1999/xlink" xlink:title="Scape Index" id="ABBRID0E35BG" xlink:type="simple">SI</abbrev> 100–111.</p><p><bold><italic>Paratype</italic></bold> male: <abbrev xmlns:xlink="http://www.w3.org/1999/xlink" xlink:title="Head Length" id="ABBRID0EH6BG" xlink:type="simple">HL</abbrev> 0.53, <abbrev xmlns:xlink="http://www.w3.org/1999/xlink" xlink:title="Head Width" id="ABBRID0EL6BG" xlink:type="simple">HW</abbrev> 0.53, <abbrev xmlns:xlink="http://www.w3.org/1999/xlink" xlink:title="Scape Length" id="ABBRID0EP6BG" xlink:type="simple">SL</abbrev> 0.50, <abbrev xmlns:xlink="http://www.w3.org/1999/xlink" xlink:title="Mesosoma Length" id="ABBRID0ET6BG" xlink:type="simple">ML</abbrev> 0.94, <abbrev xmlns:xlink="http://www.w3.org/1999/xlink" xlink:title="Cephalic Index" id="ABBRID0EX6BG" xlink:type="simple">CI</abbrev> 100, <abbrev xmlns:xlink="http://www.w3.org/1999/xlink" xlink:title="Scape Index" id="ABBRID0E26BG" xlink:type="simple">SI</abbrev> 94. Medium sized males, head as wide as long (<abbrev xmlns:xlink="http://www.w3.org/1999/xlink" xlink:title="Cephalic Index" id="ABBRID0EAAAI" xlink:type="simple">CI</abbrev>). Eyes large, maximum diameter little less than ½ of head width. Ommatidia clearly separated from each other; each ommatidium with a distinctly convex surface. Ocelli slightly elevated above the surface the head, but not forming a raised, triangular turret in side view. Anterior margin of clypeus straight, median impression lacking. Mandibles well developed with a single large apical tooth and ~ 14 denticles on cutting edge of mandible. Antennae with 13 segments, scapes surpassing the posterior corners of head by little less than ½ their length. Palp formula 5,4. Mesosoma with typical modifications related to wing bearing; wings well developed. In lateral view, propodeum forming a single even slope, lacking division into dorsal and posterior surfaces. Metapleural gland orifice pointing backwards, circular in posterior view. Petiole small, scale absent, overhung by first gastric tergite; not visible in dorsal view. In dorsal view, six gastric tergites visible. Integument thin, specimens shrivel when dried. Body surface densely covered with short, appressed pubescence, except for antennal flagellum, which is covered with dense, short, suberect pubescence. Color pale to medium brown, appendages yellowish brown. Paratype males (<italic>n</italic> = 4): <abbrev xmlns:xlink="http://www.w3.org/1999/xlink" xlink:title="Head Length" id="ABBRID0EGAAI" xlink:type="simple">HL</abbrev> 0.53–0.56, <abbrev xmlns:xlink="http://www.w3.org/1999/xlink" xlink:title="Head Width" id="ABBRID0EKAAI" xlink:type="simple">HW</abbrev> 0.53, <abbrev xmlns:xlink="http://www.w3.org/1999/xlink" xlink:title="Scape Length" id="ABBRID0EOAAI" xlink:type="simple">SL</abbrev> 0.50–0.53, <abbrev xmlns:xlink="http://www.w3.org/1999/xlink" xlink:title="Mesosoma Length" id="ABBRID0ESAAI" xlink:type="simple">ML</abbrev> 0.88–0.94, <abbrev xmlns:xlink="http://www.w3.org/1999/xlink" xlink:title="Cephalic Index" id="ABBRID0EWAAI" xlink:type="simple">CI</abbrev> 95–100, <abbrev xmlns:xlink="http://www.w3.org/1999/xlink" xlink:title="Scape Index" id="ABBRID0E1AAI" xlink:type="simple">SI</abbrev> 94–100.</p></tp:treatment-sec><tp:treatment-sec sec-type="etymology" id="SECID0E5AAI"><title>Etymology.</title><p>This species is named to honor our friend Steven O. Shattuck for his pioneering work on the ant genera of the <tp:taxon-name><tp:taxon-name-part taxon-name-part-type="subfamily">Dolichoderinae</tp:taxon-name-part></tp:taxon-name>, his invaluable contributions to the systematics of Australian ants, his important efforts in establishing the universal online ant research tool <ext-link xmlns:xlink="http://www.w3.org/1999/xlink" xlink:type="simple" ext-link-type="uri" xlink:href="http://AntWiki.org">AntWiki.org</ext-link>, and for his and his wife Kathy’s invaluable and deeply appreciated help in reorganizing the MCZ ant collection. The species epithet <italic><tp:taxon-name><tp:taxon-name-part taxon-name-part-type="genus" reg="Tapinoma"/><tp:taxon-name-part taxon-name-part-type="species" reg="shattucki">shattucki</tp:taxon-name-part></tp:taxon-name></italic> is used as a Latin noun in the genitive case.</p></tp:treatment-sec><tp:treatment-sec sec-type="type locality" id="SECID0EYBAI"><title>Type locality.</title><p>U.S.A., Massachusetts, Middlesex County, Stow, 47 Marlboro Road. GPS: <named-content xmlns:xlink="http://www.w3.org/1999/xlink" content-type="dwc:verbatimCoordinates" xlink:type="simple"><named-content content-type="geo-json" specific-use="{&#34;type&#34;:&#34;Point&#34;,&#34;coordinates&#34;:[-71.524000,42.399000]}" id="NCID0EBCAI" xlink:type="simple">42.399°N, 71.524°W</named-content></named-content>; elevation 230’ (70 m). Large garden adjacent to Red Maple (<italic><tp:taxon-name><tp:taxon-name-part taxon-name-part-type="genus" reg="Acer">Acer</tp:taxon-name-part><tp:taxon-name-part taxon-name-part-type="species" reg="rubrum">rubrum</tp:taxon-name-part></tp:taxon-name></italic>) forest and reforesting wetland. Small colony in flower pot in partial shade at garden edge. Specimens preserved from 26 August to 04 September as pupae eclosed and adults matured. Collected by SPC (SPC 7633), 26 August 2007.</p></tp:treatment-sec><tp:treatment-sec sec-type="type material" id="SECID0ERCAI"><title>Type material.</title><p><bold><italic>Holotype</italic></bold> queen (SPC 7633, MCZENT 00806461). <bold><italic>Paratype</italic></bold> male (SPC 7633, MCZENT 00806462), and the following additional paratypes: 39 queens, 10 males [26-VIII-2007, SPC 7633]. Holotype and paratypes deposited in the <named-content xmlns:xlink="http://www.w3.org/1999/xlink" content-type="dwc:institutional_code" xlink:title="Museum of Comparative Zoology, Harvard University, Cambridge, MA, U.S.A." xlink:href="http://grbio.org/institution/museum-comparative-zoology" xlink:type="simple">MCZC</named-content>. Additional paratypes deposited at <named-content xmlns:xlink="http://www.w3.org/1999/xlink" content-type="dwc:institutional_code" xlink:title="California Academy of Sciences, San Francisco, CA, U.S.A." xlink:href="http://grbio.org/institution/california-academy-sciences" xlink:type="simple">CASC</named-content>, <abbrev xmlns:xlink="http://www.w3.org/1999/xlink" xlink:title="C. Rabeling Collection, University of Hohenheim, Stuttgart, Germany" id="ABBRID0EHDAI" xlink:type="simple">CRC</abbrev>, <named-content xmlns:xlink="http://www.w3.org/1999/xlink" content-type="dwc:institutional_code" xlink:title="Los Angeles County Museum of Natural History, Los Angeles, CA, U.S.A." xlink:href="http://grbio.org/institution/natural-history-museum-los-angeles-county" xlink:type="simple">LACM</named-content>, and <named-content xmlns:xlink="http://www.w3.org/1999/xlink" content-type="dwc:institutional_code" xlink:title="Bohart Museum of Entomology Collection, University of California at Davis, CA, U.S.A." xlink:href="http://grbio.org/institution/university-california" xlink:type="simple">UCDC</named-content>. In addition, there are 26 <italic><tp:taxon-name><tp:taxon-name-part taxon-name-part-type="genus" reg="Tapinoma">T.</tp:taxon-name-part><tp:taxon-name-part taxon-name-part-type="species" reg="sessile">sessile</tp:taxon-name-part></tp:taxon-name></italic> host workers, five host males, and two host worker-queen intermorphs from the same colony, which were also deposited in the <named-content xmlns:xlink="http://www.w3.org/1999/xlink" content-type="dwc:institutional_code" xlink:title="Museum of Comparative Zoology, Harvard University, Cambridge, MA, U.S.A." xlink:href="http://grbio.org/institution/museum-comparative-zoology" xlink:type="simple">MCZC</named-content>.</p></tp:treatment-sec><tp:treatment-sec sec-type="material" id="SECID0ECEAI"><title>Additional material.</title><p>Wheeler’s syntype series of “<italic><tp:taxon-name><tp:taxon-name-part taxon-name-part-type="genus" reg="Bothriomyrmex">Bothriomyrmex</tp:taxon-name-part><tp:taxon-name-part taxon-name-part-type="species" reg="dimmocki">dimmocki</tp:taxon-name-part></tp:taxon-name></italic>” (one winged and four dealate females) comprises the only other known specimens of <italic><tp:taxon-name><tp:taxon-name-part taxon-name-part-type="genus" reg="Tapinoma">T.</tp:taxon-name-part><tp:taxon-name-part taxon-name-part-type="species" reg="shattucki">shattucki</tp:taxon-name-part></tp:taxon-name></italic>. The collecting locality of Wheeler’s type series is U.S.A., Massachusetts, Hampden County, Mount Tom, north of Springfield. Collected by George Dimmock, 27 August 1897. The specimens, including the lectotype worker of “<italic><tp:taxon-name><tp:taxon-name-part taxon-name-part-type="genus" reg="Bothriomyrmex">Bothriomyrmex</tp:taxon-name-part><tp:taxon-name-part taxon-name-part-type="species" reg="dimmocki">dimmocki</tp:taxon-name-part></tp:taxon-name></italic>” are deposited in the <named-content xmlns:xlink="http://www.w3.org/1999/xlink" content-type="dwc:institutional_code" xlink:title="Museum of Comparative Zoology, Harvard University, Cambridge, MA, U.S.A." xlink:href="http://grbio.org/institution/museum-comparative-zoology" xlink:type="simple">MCZC</named-content> (MCZENT 00021289, MCZENT 00035244).</p></tp:treatment-sec><tp:treatment-sec sec-type="discussion" id="SECID0ENFAI"><title>Discussion and biology.</title><p>This taxon has a convoluted taxonomic history. <xref ref-type="bibr" rid="B44">Wheeler (1915</xref>: 418) described <italic><tp:taxon-name><tp:taxon-name-part taxon-name-part-type="genus" reg="Bothriomyrmex">Bothriomyrmex</tp:taxon-name-part><tp:taxon-name-part taxon-name-part-type="species" reg="dimmocki">dimmocki</tp:taxon-name-part></tp:taxon-name></italic> based on “two workers, one winged, and four dealate females taken by Dr. George Dimmock August 27, 1897, from a single colony on Mt. Tom, near Springfield, Mass.” Based primarily on the unusually small size of the queens, Wheeler placed the ants in <italic><tp:taxon-name><tp:taxon-name-part taxon-name-part-type="genus" reg="Bothriomyrmex">Bothriomyrmex</tp:taxon-name-part></tp:taxon-name></italic>, a genus of temporary social parasites that exploits <italic><tp:taxon-name><tp:taxon-name-part taxon-name-part-type="genus" reg="Tapinoma">Tapinoma</tp:taxon-name-part></tp:taxon-name></italic> hosts during colony founding, which was then thought to be exclusively Old World in distribution (<xref ref-type="bibr" rid="B38">Santschi 1906</xref>; but see <xref ref-type="bibr" rid="B14">Dubovikoff and Longino 2004</xref>; <xref ref-type="bibr" rid="B30">Prebus and Lubertazzi 2016</xref>). Curiously, Wheeler’s description centered on the two workers, which he was at pains to distinguish from those of the Mediterranean <italic><tp:taxon-name><tp:taxon-name-part taxon-name-part-type="genus" reg="Bothriomyrmex">Bothriomyrmex</tp:taxon-name-part><tp:taxon-name-part taxon-name-part-type="species" reg="meridionalis">meridionalis</tp:taxon-name-part></tp:taxon-name></italic> (Roger). The four small, reproductive females were described afterwards and in much less detail. <xref ref-type="bibr" rid="B15">Emery (1925)</xref> correctly transferred <italic><tp:taxon-name><tp:taxon-name-part taxon-name-part-type="genus" reg="Bothriomyrmex">B.</tp:taxon-name-part><tp:taxon-name-part taxon-name-part-type="species" reg="dimmocki">dimmocki</tp:taxon-name-part></tp:taxon-name></italic> to <italic><tp:taxon-name><tp:taxon-name-part taxon-name-part-type="genus" reg="Tapinoma">Tapinoma</tp:taxon-name-part></tp:taxon-name></italic>, almost certainly without seeing the types. <xref ref-type="bibr" rid="B10">Creighton (1950)</xref> noted the close similarity of the <italic><tp:taxon-name><tp:taxon-name-part taxon-name-part-type="genus" reg="Tapinoma">T.</tp:taxon-name-part><tp:taxon-name-part taxon-name-part-type="species" reg="dimmocki">dimmocki</tp:taxon-name-part></tp:taxon-name></italic> worker to that of <italic><tp:taxon-name><tp:taxon-name-part taxon-name-part-type="genus" reg="Tapinoma">T.</tp:taxon-name-part><tp:taxon-name-part taxon-name-part-type="species" reg="sessile">sessile</tp:taxon-name-part></tp:taxon-name></italic>, but maintained provisional species status for <italic><tp:taxon-name><tp:taxon-name-part taxon-name-part-type="genus" reg="Tapinoma">T.</tp:taxon-name-part><tp:taxon-name-part taxon-name-part-type="species" reg="dimmocki">dimmocki</tp:taxon-name-part></tp:taxon-name></italic>, given the problematic small size of the females. Shattuck, as part of his important re-assessment of the dolichoderine genera (<xref ref-type="bibr" rid="B39">Shattuck 1992</xref>), examined the types of <italic><tp:taxon-name><tp:taxon-name-part taxon-name-part-type="genus" reg="Tapinoma">T.</tp:taxon-name-part><tp:taxon-name-part taxon-name-part-type="species" reg="dimmocki">dimmocki</tp:taxon-name-part></tp:taxon-name></italic> in the <named-content xmlns:xlink="http://www.w3.org/1999/xlink" content-type="dwc:institutional_code" xlink:title="Museum of Comparative Zoology, Harvard University, Cambridge, MA, U.S.A." xlink:href="http://grbio.org/institution/museum-comparative-zoology" xlink:type="simple">MCZC</named-content>. He was able to affirm what Creighton suspected, namely the worker types of <italic><tp:taxon-name><tp:taxon-name-part taxon-name-part-type="genus" reg="Tapinoma">T.</tp:taxon-name-part><tp:taxon-name-part taxon-name-part-type="species" reg="dimmocki">dimmocki</tp:taxon-name-part></tp:taxon-name></italic> did not belong in the genus <italic><tp:taxon-name><tp:taxon-name-part taxon-name-part-type="genus" reg="Bothriomyrmex">Bothriomyrmex</tp:taxon-name-part></tp:taxon-name></italic>; instead, they were ordinary workers of <italic><tp:taxon-name><tp:taxon-name-part taxon-name-part-type="genus" reg="Tapinoma">Tapinoma</tp:taxon-name-part><tp:taxon-name-part taxon-name-part-type="species" reg="sessile">sessile</tp:taxon-name-part></tp:taxon-name></italic>. Accordingly, <xref ref-type="bibr" rid="B39">Shattuck (1992)</xref> synonymized <italic><tp:taxon-name><tp:taxon-name-part taxon-name-part-type="genus" reg="Tapinoma">T.</tp:taxon-name-part><tp:taxon-name-part taxon-name-part-type="species" reg="dimmocki">dimmocki</tp:taxon-name-part></tp:taxon-name></italic> with <italic><tp:taxon-name><tp:taxon-name-part taxon-name-part-type="genus" reg="Tapinoma">T.</tp:taxon-name-part><tp:taxon-name-part taxon-name-part-type="species" reg="sessile">sessile</tp:taxon-name-part></tp:taxon-name></italic> and designated one of the two worker syntypes as the lectotype of <italic><tp:taxon-name><tp:taxon-name-part taxon-name-part-type="genus" reg="Bothriomyrmex">B.</tp:taxon-name-part><tp:taxon-name-part taxon-name-part-type="species" reg="dimmocki">dimmocki</tp:taxon-name-part></tp:taxon-name></italic>. This was an appropriate designation, as Wheeler’s description and discussion centered primarily on the worker caste. As Shattuck remarked at the time, his taxonomic action neatly disposed of a problematic name, leaving the significance of the minute females an open question.</p><p>In late August 2007, a new collection clarified the identity of the minute females. One of us (SPC) collected a colony of <italic><tp:taxon-name><tp:taxon-name-part taxon-name-part-type="genus" reg="Tapinoma">Tapinoma</tp:taxon-name-part><tp:taxon-name-part taxon-name-part-type="species" reg="sessile">sessile</tp:taxon-name-part></tp:taxon-name></italic> in his garden in Stow, Massachusetts, in the bottom of a flowerpot. Surprisingly, alates of both sexes were present, though this was in late-August, a month or more later than the normal mating flights of <italic><tp:taxon-name><tp:taxon-name-part taxon-name-part-type="genus" reg="Tapinoma">T.</tp:taxon-name-part><tp:taxon-name-part taxon-name-part-type="species" reg="sessile">sessile</tp:taxon-name-part></tp:taxon-name></italic> in eastern Massachusetts. In addition, the alates were notably smaller than normal <italic><tp:taxon-name><tp:taxon-name-part taxon-name-part-type="genus" reg="Tapinoma">T.</tp:taxon-name-part><tp:taxon-name-part taxon-name-part-type="species" reg="sessile">sessile</tp:taxon-name-part></tp:taxon-name></italic> queens and males. A detailed examination revealed that the alates represented an inquiline parasite and that the females matched the miniature females in Wheeler’s syntype series of “<italic><tp:taxon-name><tp:taxon-name-part taxon-name-part-type="genus" reg="Bothriomyrmex">Bothriomyrmex</tp:taxon-name-part><tp:taxon-name-part taxon-name-part-type="species" reg="dimmocki">dimmocki.</tp:taxon-name-part></tp:taxon-name></italic>” <xref ref-type="bibr" rid="B39">Shattuck’s (1992)</xref> designation of a host worker as the <italic><tp:taxon-name><tp:taxon-name-part taxon-name-part-type="genus" reg="Bothriomyrmex">B.</tp:taxon-name-part><tp:taxon-name-part taxon-name-part-type="species" reg="dimmocki">dimmocki</tp:taxon-name-part></tp:taxon-name></italic> lectotype makes this name a junior synonym of <italic><tp:taxon-name><tp:taxon-name-part taxon-name-part-type="genus" reg="Tapinoma">T.</tp:taxon-name-part><tp:taxon-name-part taxon-name-part-type="species" reg="sessile">sessile</tp:taxon-name-part></tp:taxon-name></italic>. Therefore, we describe <italic><tp:taxon-name><tp:taxon-name-part taxon-name-part-type="genus" reg="Tapinoma">Tapinoma</tp:taxon-name-part><tp:taxon-name-part taxon-name-part-type="species" reg="shattucki">shattucki</tp:taxon-name-part></tp:taxon-name></italic> as a new species. <italic><tp:taxon-name><tp:taxon-name-part taxon-name-part-type="genus" reg="Tapinoma">Tapinoma</tp:taxon-name-part><tp:taxon-name-part taxon-name-part-type="species" reg="shattucki">shattucki</tp:taxon-name-part></tp:taxon-name></italic> females may be readily distinguished from host queens by palp count, propodeal profile, small body size, and reduced metasoma size relative to the mesosoma.</p><p>Both times <italic><tp:taxon-name><tp:taxon-name-part taxon-name-part-type="genus" reg="Tapinoma">T.</tp:taxon-name-part><tp:taxon-name-part taxon-name-part-type="species" reg="shattucki">shattucki</tp:taxon-name-part></tp:taxon-name></italic> was collected, it was found in mixed colonies with its host. The type colony from Stow, Massachusetts, consisted of adult and pupal parasite females and males plus host workers and several adult host males. This suggests the possibility that, similar to <italic><tp:taxon-name><tp:taxon-name-part taxon-name-part-type="genus" reg="Tapinoma">T.</tp:taxon-name-part><tp:taxon-name-part taxon-name-part-type="species" reg="inflatiscapus">inflatiscapus</tp:taxon-name-part></tp:taxon-name></italic>, <italic><tp:taxon-name><tp:taxon-name-part taxon-name-part-type="genus" reg="Tapinoma">T.</tp:taxon-name-part><tp:taxon-name-part taxon-name-part-type="species" reg="shattucki">shattucki</tp:taxon-name-part></tp:taxon-name></italic> might be a host-queen-intolerant inquiline that either kills the host queen(s) or preferentially exploits queenless host colonies. Two of the parasite females had swollen metasomas and were almost certainly reproductively active indicating parasite polygyny (Table <xref ref-type="table" rid="T2">2</xref>). We did not observe any <italic><tp:taxon-name><tp:taxon-name-part taxon-name-part-type="genus" reg="Tapinoma">T.</tp:taxon-name-part><tp:taxon-name-part taxon-name-part-type="species" reg="shattucki">shattucki</tp:taxon-name-part></tp:taxon-name></italic> workers but instead numerous winged queens and males. Hence, our observations suggest that <italic><tp:taxon-name><tp:taxon-name-part taxon-name-part-type="genus" reg="Tapinoma">T.</tp:taxon-name-part><tp:taxon-name-part taxon-name-part-type="species" reg="shattucki">shattucki</tp:taxon-name-part></tp:taxon-name></italic> is a workerless inquiline social parasite of <italic><tp:taxon-name><tp:taxon-name-part taxon-name-part-type="genus" reg="Tapinoma">T.</tp:taxon-name-part><tp:taxon-name-part taxon-name-part-type="species" reg="sessile">sessile</tp:taxon-name-part></tp:taxon-name></italic> and not a temporary social parasite as <xref ref-type="bibr" rid="B44">Wheeler (1915)</xref> suggested.</p><p>Similar to <italic><tp:taxon-name><tp:taxon-name-part taxon-name-part-type="genus" reg="Tapinoma">T.</tp:taxon-name-part><tp:taxon-name-part taxon-name-part-type="species" reg="inflatiscapus">inflatiscapus</tp:taxon-name-part></tp:taxon-name></italic>, <italic><tp:taxon-name><tp:taxon-name-part taxon-name-part-type="genus" reg="Tapinoma">T.</tp:taxon-name-part><tp:taxon-name-part taxon-name-part-type="species" reg="shattucki">shattucki</tp:taxon-name-part></tp:taxon-name></italic> queens and males show morphological differences between sexes comparable to the sexual dimorphism observed in the host (Table <xref ref-type="table" rid="T2">2</xref>). The morphology of <italic><tp:taxon-name><tp:taxon-name-part taxon-name-part-type="genus" reg="Tapinoma">T.</tp:taxon-name-part><tp:taxon-name-part taxon-name-part-type="species" reg="shattucki">shattucki</tp:taxon-name-part></tp:taxon-name></italic> queens and males shows some characteristics of the inquiline syndrome (Fig. <xref ref-type="fig" rid="F4">4</xref>, Table <xref ref-type="table" rid="T2">2</xref>) but the degree of morphological specialization is similar to that in <italic><tp:taxon-name><tp:taxon-name-part taxon-name-part-type="genus" reg="Tapinoma">T.</tp:taxon-name-part><tp:taxon-name-part taxon-name-part-type="species" reg="inflatiscapus">inflatiscapus</tp:taxon-name-part></tp:taxon-name></italic> and not nearly as pronounced as seen in <italic><tp:taxon-name><tp:taxon-name-part taxon-name-part-type="genus" reg="Tapinoma">T.</tp:taxon-name-part><tp:taxon-name-part taxon-name-part-type="species" reg="incognitum">incognitum</tp:taxon-name-part></tp:taxon-name></italic> and <italic><tp:taxon-name><tp:taxon-name-part taxon-name-part-type="genus" reg="Tapinoma">T.</tp:taxon-name-part><tp:taxon-name-part taxon-name-part-type="species" reg="pulchellum">pulchellum</tp:taxon-name-part></tp:taxon-name></italic>. <italic><tp:taxon-name><tp:taxon-name-part taxon-name-part-type="genus" reg="Tapinoma">Tapinoma</tp:taxon-name-part><tp:taxon-name-part taxon-name-part-type="species" reg="shattucki">shattucki</tp:taxon-name-part></tp:taxon-name></italic> alates are smaller than host sexuals and approximately the size of host workers. In addition, the number of maxillary palps is reduced in both queens and males (palp formula 5,4). As in <italic><tp:taxon-name><tp:taxon-name-part taxon-name-part-type="genus" reg="Tapinoma">T.</tp:taxon-name-part><tp:taxon-name-part taxon-name-part-type="species" reg="inflatiscapus">inflatiscapus</tp:taxon-name-part></tp:taxon-name></italic>, the mandibles are normal in size and dentition, and both queens and males are fully winged and seem capable of flight. Hence, <italic><tp:taxon-name><tp:taxon-name-part taxon-name-part-type="genus" reg="Tapinoma">T.</tp:taxon-name-part><tp:taxon-name-part taxon-name-part-type="species" reg="shattucki">shattucki</tp:taxon-name-part></tp:taxon-name></italic> queens and males may mate outside the host nest and/or could disperse on the wing.</p></tp:treatment-sec><tp:treatment-sec><!--Section generated to contain objects referenced in tp:taxon-treatment.--><table-wrap id="T2" position="float" orientation="portrait"><label>Table 2.</label><caption><p>Morphological and life history traits characteristic of the inquiline syndrome in <italic><tp:taxon-name><tp:taxon-name-part taxon-name-part-type="genus" reg="Tapinoma">Tapinoma</tp:taxon-name-part></tp:taxon-name></italic> ants. Morphological reductions are determined by comparisons to the host, <italic><tp:taxon-name><tp:taxon-name-part taxon-name-part-type="genus" reg="Tapinoma">Tapinoma</tp:taxon-name-part><tp:taxon-name-part taxon-name-part-type="species" reg="sessile">sessile</tp:taxon-name-part></tp:taxon-name></italic>, which is included in this table (traits modified from <xref ref-type="bibr" rid="B25">Kutter 1968</xref>; <xref ref-type="bibr" rid="B46">Wilson 1971</xref>, <xref ref-type="bibr" rid="B47">1984</xref>; <xref ref-type="bibr" rid="B37">Rabeling et al. 2019</xref>; <xref ref-type="bibr" rid="B31">Prebus et al. 2023</xref>).</p></caption><table id="TID0ESAAI" rules="all"><tbody><tr><th rowspan="2" colspan="1"/><th rowspan="1" colspan="1">Host</th><th rowspan="1" colspan="4">Social parasites</th></tr><tr><th rowspan="1" colspan="1">
                      <italic>
                        <tp:taxon-name><tp:taxon-name-part taxon-name-part-type="genus" reg="Tapinoma">T.</tp:taxon-name-part><tp:taxon-name-part taxon-name-part-type="species" reg="sessile">sessile</tp:taxon-name-part></tp:taxon-name>
                      </italic>
                    </th><th rowspan="1" colspan="1">
                      <italic>
                        <tp:taxon-name><tp:taxon-name-part taxon-name-part-type="genus" reg="Tapinoma">T.</tp:taxon-name-part><tp:taxon-name-part taxon-name-part-type="species" reg="shattucki">shattucki</tp:taxon-name-part></tp:taxon-name>
                      </italic>
                    </th><th rowspan="1" colspan="1">
                      <italic>
                        <tp:taxon-name><tp:taxon-name-part taxon-name-part-type="genus" reg="Tapinoma">T.</tp:taxon-name-part><tp:taxon-name-part taxon-name-part-type="species" reg="inflatiscapus">inflatiscapus</tp:taxon-name-part></tp:taxon-name>
                      </italic>
                    </th><th rowspan="1" colspan="1">
                      <italic>
                        <tp:taxon-name><tp:taxon-name-part taxon-name-part-type="genus" reg="Tapinoma">T.</tp:taxon-name-part><tp:taxon-name-part taxon-name-part-type="species" reg="incognitum">incognitum</tp:taxon-name-part></tp:taxon-name>
                      </italic>
                    </th><th rowspan="1" colspan="1">
                      <italic>
                        <tp:taxon-name><tp:taxon-name-part taxon-name-part-type="genus" reg="Tapinoma">T.</tp:taxon-name-part><tp:taxon-name-part taxon-name-part-type="species" reg="pulchellum">pulchellum</tp:taxon-name-part></tp:taxon-name>
                      </italic>
                    </th></tr><tr><td rowspan="1" colspan="1">Worker caste absent</td><td rowspan="1" colspan="1">–</td><td rowspan="1" colspan="1">+</td><td rowspan="1" colspan="1">+</td><td rowspan="1" colspan="1">+</td><td rowspan="1" colspan="1">? (+)</td></tr><tr><td rowspan="1" colspan="1">Multiple egg laying host queens present (host polygyny)</td><td rowspan="1" colspan="1">+</td><td rowspan="1" colspan="1">? (–)</td><td rowspan="1" colspan="1">–</td><td rowspan="1" colspan="1">+</td><td rowspan="1" colspan="1">?</td></tr><tr><td rowspan="1" colspan="1">Multiple egg laying parasite queens present in host colony (parasite polygyny)</td><td rowspan="1" colspan="1">n/a</td><td rowspan="1" colspan="1">+</td><td rowspan="1" colspan="1">?</td><td rowspan="1" colspan="1">+</td><td rowspan="1" colspan="1">?</td></tr><tr><td rowspan="1" colspan="1">Parasite queen coexists with host queen (host queen tolerance)</td><td rowspan="1" colspan="1">n/a</td><td rowspan="1" colspan="1">? (–)</td><td rowspan="1" colspan="1">–</td><td rowspan="1" colspan="1">+</td><td rowspan="1" colspan="1">? (+)</td></tr><tr><td rowspan="1" colspan="1">Adelphogamy (inside nest mating)</td><td rowspan="1" colspan="1">–</td><td rowspan="1" colspan="1">? (–)</td><td rowspan="1" colspan="1">?</td><td rowspan="1" colspan="1">+</td><td rowspan="1" colspan="1">?</td></tr><tr><td rowspan="1" colspan="1">Gynaecomorphism (gyne-like male morphology)</td><td rowspan="1" colspan="1">–</td><td rowspan="1" colspan="1">–</td><td rowspan="1" colspan="1">–</td><td rowspan="1" colspan="1">+</td><td rowspan="1" colspan="1">+</td></tr><tr><td rowspan="2" colspan="1">Fragmented populations, limited geographic distribution</td><td rowspan="1" colspan="1">–</td><td rowspan="1" colspan="1">+</td><td rowspan="1" colspan="1">+</td><td rowspan="1" colspan="1">+</td><td rowspan="1" colspan="1">+</td></tr><tr><td rowspan="1" colspan="1">(North America)</td><td rowspan="1" colspan="1">(2 localities in MA)</td><td rowspan="1" colspan="1">(UT, CO)</td><td rowspan="1" colspan="1">(type locality, UT)</td><td rowspan="1" colspan="1">(type locality, NC)</td></tr><tr><td rowspan="2" colspan="1">Reduced body size</td><td rowspan="2" colspan="1">–</td><td rowspan="1" colspan="1">+</td><td rowspan="1" colspan="1">+</td><td rowspan="1" colspan="1">+</td><td rowspan="1" colspan="1">+</td></tr><tr><td rowspan="1" colspan="1">(size of host worker)</td><td rowspan="1" colspan="1">(size of host worker)</td><td rowspan="1" colspan="1">(smaller than host worker)</td><td rowspan="1" colspan="1">(smaller than host worker)</td></tr><tr><td rowspan="1" colspan="1">Exoskeleton becomes thinner and less pigmented</td><td rowspan="1" colspan="1">–</td><td rowspan="1" colspan="1">+</td><td rowspan="1" colspan="1">+</td><td rowspan="1" colspan="1">+</td><td rowspan="1" colspan="1">+</td></tr><tr><td rowspan="2" colspan="1">Number of antennal segments reduced in females</td><td rowspan="1" colspan="1">–</td><td rowspan="1" colspan="1">–</td><td rowspan="1" colspan="1">–</td><td rowspan="1" colspan="1">–</td><td rowspan="1" colspan="1">–</td></tr><tr><td rowspan="1" colspan="1">(♀: 12)</td><td rowspan="1" colspan="1">(♀: 12)</td><td rowspan="1" colspan="1">(♀: 12)</td><td rowspan="1" colspan="1">(♀: 12)</td><td rowspan="1" colspan="1">(♀: 12)</td></tr><tr><td rowspan="2" colspan="1">Number of antennal segments reduced in males</td><td rowspan="1" colspan="1">–</td><td rowspan="1" colspan="1">–</td><td rowspan="1" colspan="1">–</td><td rowspan="1" colspan="1">+</td><td rowspan="1" colspan="1">+</td></tr><tr><td rowspan="1" colspan="1">(♂: 13)</td><td rowspan="1" colspan="1">(♂: 13)</td><td rowspan="1" colspan="1">(♂: 13)</td><td rowspan="1" colspan="1">(♂: 12)</td><td rowspan="1" colspan="1">(♂: 12)</td></tr><tr><td rowspan="2" colspan="1">Number of maxillary and labial pals (palp formula) reduced in females</td><td rowspan="1" colspan="1">–</td><td rowspan="1" colspan="1">+</td><td rowspan="1" colspan="1">+</td><td rowspan="1" colspan="1">+</td><td rowspan="1" colspan="1">+</td></tr><tr><td rowspan="1" colspan="1">(♀: 6,4)</td><td rowspan="1" colspan="1">(♀: 5,4)</td><td rowspan="1" colspan="1">(♀: 5,4)</td><td rowspan="1" colspan="1">(♀: 4,3)</td><td rowspan="1" colspan="1">(♀: 5,4)</td></tr><tr><td rowspan="2" colspan="1">Number of maxillary and labial pals (palp formula) reduced in males</td><td rowspan="1" colspan="1">–</td><td rowspan="1" colspan="1">+</td><td rowspan="1" colspan="1">–</td><td rowspan="1" colspan="1">+</td><td rowspan="1" colspan="1">+</td></tr><tr><td rowspan="1" colspan="1">(♂: 6,4)</td><td rowspan="1" colspan="1">(♂: 5,4)</td><td rowspan="1" colspan="1">(♂: 6,4)</td><td rowspan="1" colspan="1">(♂: 5,3)</td><td rowspan="1" colspan="1">(♂: 5,4)</td></tr><tr><td rowspan="2" colspan="1">Reduced mandibular dentition</td><td rowspan="1" colspan="1">–</td><td rowspan="1" colspan="1">–</td><td rowspan="1" colspan="1">–</td><td rowspan="1" colspan="1">+</td><td rowspan="1" colspan="1">+</td></tr><tr><td rowspan="1" colspan="1">14 teeth</td><td rowspan="1" colspan="1">(10–11 denticles)</td><td rowspan="1" colspan="1">(11 denticles)</td><td rowspan="1" colspan="1">(2–4 denticles, plus apical tooth)</td><td rowspan="1" colspan="1">(only apical tooth)</td></tr><tr><td rowspan="2" colspan="1">Reduced wings in females</td><td rowspan="1" colspan="1">–</td><td rowspan="1" colspan="1">–</td><td rowspan="1" colspan="1">–</td><td rowspan="1" colspan="1">+</td><td rowspan="1" colspan="1">–</td></tr><tr><td rowspan="1" colspan="1">(♀ capable of flying)</td><td rowspan="1" colspan="1">(♀ capable of flying)</td><td rowspan="1" colspan="1">(♀ capable of flying)</td><td rowspan="1" colspan="1">(♀: wings deciduous)</td><td rowspan="1" colspan="1">(♀: winged)</td></tr><tr><td rowspan="2" colspan="1">Reduced wings in males</td><td rowspan="1" colspan="1">–</td><td rowspan="1" colspan="1">–</td><td rowspan="1" colspan="1">–</td><td rowspan="1" colspan="1">+</td><td rowspan="1" colspan="1">+</td></tr><tr><td rowspan="1" colspan="1">(♂ capable of flying)</td><td rowspan="1" colspan="1">(♂ capable of flying)</td><td rowspan="1" colspan="1">(♂ capable of flying)</td><td rowspan="1" colspan="1">(♂: brachypterous)</td><td rowspan="1" colspan="1">(♂: brachypterous)</td></tr><tr><td rowspan="1" colspan="1">Petiole thickened</td><td rowspan="1" colspan="1">–</td><td rowspan="1" colspan="1">–</td><td rowspan="1" colspan="1">–</td><td rowspan="1" colspan="1">+</td><td rowspan="1" colspan="1">+</td></tr></tbody></table></table-wrap></tp:treatment-sec><ref-list><ref id="B25"><mixed-citation xmlns:xlink="http://www.w3.org/1999/xlink" xlink:type="simple"><person-group><name name-style="western"><surname>Kutter</surname><given-names>H</given-names></name></person-group> (<year>1968</year>) <article-title>Die sozialparasitischen Ameisen der Schweiz.</article-title><source>Neujahrsblatt der Naturforschenden Gesellschaft in Zürich</source><volume>171</volume>: <fpage>1</fpage>–<lpage>62</lpage>.</mixed-citation></ref><ref id="B46"><mixed-citation xmlns:xlink="http://www.w3.org/1999/xlink" xlink:type="simple"><person-group><name name-style="western"><surname>Wilson</surname><given-names>EO</given-names></name></person-group> (<year>1971</year>) <source>The Insect Societies.</source><publisher-name>Belknap Press</publisher-name>, <publisher-loc>Harvard University, Cambridge, Massachusetts</publisher-loc>, <size units="page">548 pp</size>.</mixed-citation></ref><ref id="B47"><mixed-citation xmlns:xlink="http://www.w3.org/1999/xlink" xlink:type="simple"><person-group><name name-style="western"><surname>Wilson</surname><given-names>EO</given-names></name></person-group> (<year>1984</year>) <article-title>Tropical social parasites in the ant genus <italic><tp:taxon-name><tp:taxon-name-part taxon-name-part-type="genus">Pheidole</tp:taxon-name-part></tp:taxon-name></italic>, with an analysis of the anatomical parasitic syndrome (<tp:taxon-name><tp:taxon-name-part taxon-name-part-type="order">Hymenoptera</tp:taxon-name-part></tp:taxon-name>: <tp:taxon-name><tp:taxon-name-part taxon-name-part-type="family">Formicidae</tp:taxon-name-part></tp:taxon-name>).</article-title><source>Insectes Sociaux</source><volume>31</volume>(<issue>3</issue>): <fpage>316</fpage>–<lpage>334</lpage>. <ext-link xlink:href="10.1007/BF02223615" ext-link-type="doi" xlink:type="simple">https://doi.org/10.1007/BF02223615</ext-link></mixed-citation></ref><ref id="B37"><mixed-citation xmlns:xlink="http://www.w3.org/1999/xlink" xlink:type="simple"><person-group><name name-style="western"><surname>Rabeling</surname><given-names>C</given-names></name><name name-style="western"><surname>Messer</surname><given-names>S</given-names></name><name name-style="western"><surname>Lacau</surname><given-names>S</given-names></name><name name-style="western"><surname>Nascimento</surname><given-names>IC</given-names></name><name name-style="western"><surname>Bacci</surname><given-names>M</given-names></name><name name-style="western"><surname>Delabie</surname><given-names>JHC</given-names></name></person-group> (<year>2019</year>) <article-title><italic><tp:taxon-name><tp:taxon-name-part taxon-name-part-type="genus">Acromyrmex</tp:taxon-name-part><tp:taxon-name-part taxon-name-part-type="species">fowleri</tp:taxon-name-part></tp:taxon-name></italic>: A new inquiline social parasite species of leaf-cutting ants from South America, with a discussion of social parasite biogeography in the Neotropical region.</article-title><source>Insectes Sociaux</source><volume>66</volume>(<issue>3</issue>): <fpage>435</fpage>–<lpage>451</lpage>. <ext-link xlink:href="10.1007/s00040-019-00705-z" ext-link-type="doi" xlink:type="simple">https://doi.org/10.1007/s00040-019-00705-z</ext-link></mixed-citation></ref><ref id="B31"><mixed-citation xmlns:xlink="http://www.w3.org/1999/xlink" xlink:type="simple"><person-group><name name-style="western"><surname>Prebus</surname><given-names>M</given-names></name><name name-style="western"><surname>Georgiev</surname><given-names>BB</given-names></name><name name-style="western"><surname>van de Kamp</surname><given-names>T</given-names></name><name name-style="western"><surname>Hamann</surname><given-names>E</given-names></name><name name-style="western"><surname>Baker</surname><given-names>I</given-names></name><name name-style="western"><surname>Rabeling</surname><given-names>C</given-names></name></person-group> (<year>2023</year>) <article-title>The rediscovery of the putative ant social parasite <italic><tp:taxon-name><tp:taxon-name-part taxon-name-part-type="genus">Manica</tp:taxon-name-part><tp:taxon-name-part taxon-name-part-type="species">parasitica</tp:taxon-name-part></tp:taxon-name></italic> syn. nov. (<tp:taxon-name><tp:taxon-name-part taxon-name-part-type="order">Hymenoptera</tp:taxon-name-part></tp:taxon-name>: <tp:taxon-name><tp:taxon-name-part taxon-name-part-type="family">Formicidae</tp:taxon-name-part></tp:taxon-name>) reveals an unexpected endoparasite syndrome.</article-title><source>Biology Letters</source><volume>19</volume>(<issue>12</issue>): <fpage>20230399</fpage>. <ext-link xlink:href="10.1098/rsbl.2023.0399" ext-link-type="doi" xlink:type="simple">https://doi.org/10.1098/rsbl.2023.0399</ext-link></mixed-citation></ref><ref id="B44"><mixed-citation xmlns:xlink="http://www.w3.org/1999/xlink" xlink:type="simple"><person-group><name name-style="western"><surname>Wheeler</surname><given-names>WM</given-names></name></person-group> (<year>1915</year>) <article-title>Some additions to the North American ant fauna.</article-title><source>Bulletin of the American Museum of Natural History</source><volume>34</volume>: <fpage>389</fpage>–<lpage>421</lpage>.</mixed-citation></ref><ref id="B38"><mixed-citation xmlns:xlink="http://www.w3.org/1999/xlink" xlink:type="simple"><person-group><name name-style="western"><surname>Santschi</surname><given-names>F</given-names></name></person-group> (<year>1906</year>) A propos de mœurs parasitiques temporaires des fourmis du genre <italic><tp:taxon-name><tp:taxon-name-part taxon-name-part-type="genus">Bothriomyrmex.</tp:taxon-name-part></tp:taxon-name></italic> Annales de la Société Entomologique de France 75: 363–392.</mixed-citation></ref><ref id="B14"><mixed-citation xmlns:xlink="http://www.w3.org/1999/xlink" xlink:type="simple"><person-group><name name-style="western"><surname>Dubovikoff</surname><given-names>DA</given-names></name><name name-style="western"><surname>Longino</surname><given-names>JT</given-names></name></person-group> (<year>2004</year>) <article-title>A new species of the genus <italic><tp:taxon-name><tp:taxon-name-part taxon-name-part-type="genus">Bothriomyrmex</tp:taxon-name-part></tp:taxon-name></italic> Emery, 1869 (<tp:taxon-name><tp:taxon-name-part taxon-name-part-type="order">Hymenoptera</tp:taxon-name-part></tp:taxon-name>: <tp:taxon-name><tp:taxon-name-part taxon-name-part-type="family">Formicidae</tp:taxon-name-part></tp:taxon-name>: <tp:taxon-name><tp:taxon-name-part taxon-name-part-type="subfamily">Dolichoderinae</tp:taxon-name-part></tp:taxon-name>) from Costa Rica.</article-title><source>Zootaxa</source><volume>776</volume>(<issue>1</issue>): <fpage>1</fpage>–<lpage>10</lpage>. <ext-link xlink:href="10.11646/zootaxa.776.1.1" ext-link-type="doi" xlink:type="simple">https://doi.org/10.11646/zootaxa.776.1.1</ext-link></mixed-citation></ref><ref id="B30"><mixed-citation xmlns:xlink="http://www.w3.org/1999/xlink" xlink:type="simple"><person-group><name name-style="western"><surname>Prebus</surname><given-names>M</given-names></name><name name-style="western"><surname>Lubertazzi</surname><given-names>D</given-names></name></person-group> (<year>2016</year>) <article-title>A new species of the ant genus <italic><tp:taxon-name><tp:taxon-name-part taxon-name-part-type="genus">Bothriomyrmex</tp:taxon-name-part></tp:taxon-name></italic> Emery, 1869 (<tp:taxon-name><tp:taxon-name-part taxon-name-part-type="order">Hymenoptera</tp:taxon-name-part></tp:taxon-name>: <tp:taxon-name><tp:taxon-name-part taxon-name-part-type="family">Formicidae</tp:taxon-name-part></tp:taxon-name>) from the Caribbean region.</article-title><source>European Journal of Taxonomy</source><volume>211</volume>(<issue>211</issue>): <fpage>1</fpage>–<lpage>12</lpage>. <ext-link xlink:href="10.5852/ejt.2016.211" ext-link-type="doi" xlink:type="simple">https://doi.org/10.5852/ejt.2016.211</ext-link></mixed-citation></ref><ref id="B15"><mixed-citation xmlns:xlink="http://www.w3.org/1999/xlink" xlink:type="simple"><person-group><name name-style="western"><surname>Emery</surname><given-names>C</given-names></name></person-group> (<year>1925</year>) Les espèces européennes et orientales du genre <italic><tp:taxon-name><tp:taxon-name-part taxon-name-part-type="genus">Bothriomyrmex.</tp:taxon-name-part></tp:taxon-name></italic> Bulletin de la Société Vaudoise des Sciences Naturelles 56: 5–22.</mixed-citation></ref><ref id="B10"><mixed-citation xmlns:xlink="http://www.w3.org/1999/xlink" xlink:type="simple"><person-group><name name-style="western"><surname>Creighton</surname><given-names>WS</given-names></name></person-group> (<year>1950</year>) <article-title>Ants of North America.</article-title><source>Bulletin of the Museum of Comparative Zoology</source><volume>104</volume>: <fpage>1</fpage>–<lpage>585</lpage>.</mixed-citation></ref><ref id="B39"><mixed-citation xmlns:xlink="http://www.w3.org/1999/xlink" xlink:type="simple"><person-group><name name-style="western"><surname>Shattuck</surname><given-names>SO</given-names></name></person-group> (<year>1992</year>) <article-title>Generic revision of the ant subfamily <tp:taxon-name><tp:taxon-name-part taxon-name-part-type="subfamily">Dolichoderinae</tp:taxon-name-part></tp:taxon-name> (<tp:taxon-name><tp:taxon-name-part taxon-name-part-type="order">Hymenoptera</tp:taxon-name-part></tp:taxon-name>: <tp:taxon-name><tp:taxon-name-part taxon-name-part-type="family">Formicidae</tp:taxon-name-part></tp:taxon-name>).</article-title><source>Sociobiology</source><volume>21</volume>: <fpage>1</fpage>–<lpage>181</lpage>.</mixed-citation></ref></ref-list></tp:taxon-treatment>
